# Supplementary material for: The National Food Consumption Survey IV SCAI: Nutrient Intakes and Related Dietary Sources in Italy
Source: Nutrients. 2025 Dec 27;18(1):88. doi: 10.3390/nu18010088 (PMC12787946; doi:10.3390/nu18010088)
Supplement: Supplementary file 1 [file nutrients-18-00088-s001.zip]

Archive with 2 entries (2 files):
- Supplementary material_Tables S1-S7 Nutrient intakes.xlsx
- Supplementary material_Tables S8-S14 Dietary sources.xlsx
