# Supplementary material for: The National Food Consumption Survey IV SCAI: Nutrient Intakes and Related Dietary Sources in Italy
Source: Nutrients. 2025 Dec 27;18(1):88. doi: 10.3390/nu18010088 (PMC12787946; doi:10.3390/nu18010088)
Supplement: Supplementary file 1 [file nutrients-18-00088-s001.zip › Supplementary material_Tables S1-S7 Nutrient intakes.xlsx]

## Sheet: Index
Usual intakes of energy, macronutrients, micronutrients by age group and sex - from food and beverage sources only, all nutrients and percentile - The National Food Consumption Survey IV SCAI 2017-2020
Table S1. Usual intakes of energy, macronutrients, micronutrients in total population (3 month -74 years) by sex - from food and beverage sources only, all nutrients and percentiles
Table S2. Usual intakes of energy, macronutrients, micronutrients in infants (3-11 months) by sex - from food and beverage sources only, all nutrients and percentiles
Table S3. Usual intakes of energy, macronutrients, micronutrients in toddlers (1-2 years) by sex - from food and beverage sources only, all nutrients and percentiles
Table S4. Usual intakes of energy, macronutrients, micronutrients in children (3-9 years) by sex- from food and beverage sources only, all nutrients and percentiles
Table S5. Usual intakes of energy, macronutrients, micronutrients in adolescents (10-17 years) by sex - from food and beverage sources only, all nutrients and percentiles
Table S6. Usual intakes of energy, macronutrients, micronutrients in adults (18-64 years) by sex - from food and beverage sources only, all nutrients and percentiles
Table S7. Usual intakes of energy, macronutrients, micronutrients in elderly (65-74 years) by sex - from food and beverage sources only, all nutrients and percentiles

## Sheet: S1_3 months-74 years
Table S1. Usual intakes of energy, macronutrients, micronutrients in total population (3 month -74 years) by sex - from food and beverage sources only, all nutrients and percentiles
3 months - 74 years	Males (n = 954)										Females (n = 1015)										Total (n = 1969)
	Mean	SD(d)	P5	P10	P25	P50	P75	P90	P95		Mean	SD(d)	P5	P10	P25	P50	P75	P90	P95		Mean	SD(d)	P5	P10	P25	P50	P75	P90	P95
Energy (kcal/day)	1828.2	648.8	896.5	1030.7	1311	1792	2273.5	2667.8	2955.3		1515.1	419.4	863.8	983.8	1209.5	1499.8	1782.5	2079.9	2251		1666.8	562.3	871.5	1008.2	1237.9	1598	2017.2	2390.1	2661.2
Protein (g/day)	73.6	30.1	29.5	37.5	51.3	71.4	91.8	112.1	123.2		60.3	19	30.3	36.3	46.9	59.5	73.1	85.3	92.9		66.7	25.8	29.3	36.5	48.4	64.6	81.8	100.2	111.4
Protein (g/kg bw)	2	1.1	0.8	0.9	1.2	1.7	2.7	3.6	4.3		1.9	1	0.7	0.9	1.1	1.5	2.6	3.5	3.9		2	1.1	0.7	0.9	1.1	1.6	2.6	3.5	4.1
Protein (%En)	16	2.6	12.1	12.9	14.3	15.8	17.5	19.2	20.3		15.9	2.7	12	13	14.2	15.7	17.5	19.5	20.6		15.9	2.6	12	12.9	14.3	15.8	17.5	19.3	20.4
Animal protein (g/day)	48.8	21.2	20.3	25	33.8	45.8	60.3	76.6	89		39.4	13.4	19.2	22.7	29.6	38.6	47.8	57.6	63.5		44	17.9	19.3	23.2	31.4	41.5	53.8	66.8	76.1
Animal protein (g/kg bw)	1.4	0.9	0.4	0.6	0.8	1.2	1.8	2.5	3.1		1.3	0.8	0.4	0.5	0.7	1	1.7	2.4	2.8		1.3	0.8	0.4	0.5	0.7	1.1	1.7	2.5	2.9
Animal protein (%En)	10.7	2.4	7.2	7.8	9	10.5	12.2	13.9	14.8		10.5	2.5	6.6	7.5	8.8	10.3	12	13.9	15		10.6	2.5	7	7.6	8.9	10.4	12.1	13.9	15
Vegetable protein (g/day)	24.8	11.3	8.5	10.9	16.1	23.9	32.5	39.3	45.1		20.9	8	8.5	11	15.1	20.7	26.3	31.4	34.6		22.7	9.9	8.5	10.8	15.4	22	29	35.8	39.9
Vegetable protein (g/kg bw)	0.6	0.3	0.3	0.3	0.4	0.6	0.8	1.1	1.3		0.6	0.3	0.2	0.3	0.4	0.5	0.8	1.1	1.3		0.6	0.3	0.2	0.3	0.4	0.5	0.8	1.1	1.3
Vegetable protein (%En)	5.3	1.3	3.3	3.8	4.6	5.3	6	6.7	7.2		5.4	1.3	3.3	3.9	4.7	5.4	6.2	6.9	7.4		5.3	1.3	3.3	3.9	4.6	5.4	6.1	6.8	7.3
Fat (g/day)	76.8	29.2	37.3	42.4	52.9	73.8	96.1	116	132.3		64.6	19.2	36	40.5	50	63.4	77.7	89.5	98.4		70.5	24.9	36.3	41.4	51.6	67.5	85.2	103.8	116.8
Fat (%En)	37.5	4.4	30.6	32	34.5	37.4	40.4	43.4	45.1		38.1	4.1	31.6	32.9	35.3	38	40.8	43.5	45.2		37.8	4.3	31.1	32.5	34.9	37.7	40.6	43.5	45
SFAs(a) (g/day)	24.8	9	13.2	14.6	17.8	23.3	29.8	36.8	41.7		20.9	6	11.9	13.6	16.3	20.5	25	28.8	30.9		22.8	7.8	12.3	14	17.1	21.8	27.3	32.9	36.9
SFAs(a) (%En)	12.3	2.3	8.9	9.6	10.8	12.2	13.6	15.3	16.2		12.4	2.3	8.9	9.6	10.9	12.3	13.8	15.3	16.4		12.4	2.3	8.9	9.6	10.9	12.3	13.7	15.3	16.3
MUFAs(b) (g/day)	35.2	14.1	16.1	18.7	23.9	33.6	44	54.3	60.7		29.6	9.3	16.1	18.2	22.8	28.9	35.7	42.3	47.3		32.4	12	16	18.4	23.2	30.7	39.4	49.3	54.5
MUFAs(b) (%En)	17.1	2.7	13	13.8	15.3	17.1	18.9	20.5	21.7		17.5	2.5	13.7	14.5	15.8	17.4	19	20.6	21.9		17.3	2.6	13.4	14.2	15.5	17.2	19	20.6	21.7
PUFAs(c) (g/day)	10.6	5.1	4.5	5.3	6.9	9.7	13.3	16.4	19.6		9	3.6	4.4	5	6.4	8.5	10.9	13.4	15		9.8	4.4	4.4	5.1	6.6	9	12.1	15	17.4
PUFAs(c) (%En)	5.1	1.1	3.6	3.9	4.4	4.9	5.6	6.3	6.8		5.2	1.1	3.7	4	4.5	5.1	5.9	6.6	7.3		5.1	1.1	3.7	3.9	4.4	5	5.7	6.4	7.1
Cholesterol (mg/day)	273.8	121.3	107.4	139.9	190.9	256.3	337.8	429.7	506.9		220.6	72.7	108.1	132.8	172.5	214	263.5	319.6	350.4		246.4	100.7	105.8	132.1	177.6	232.8	301.1	373.6	426.6
Carbohydrates (g/day)	211.6	71.5	109.3	127.2	157.8	204	256	305.2	339.1		178.1	50.2	104.1	116.5	142	173.6	208.1	246.7	268.7		194.3	63.4	105.5	120.6	148.5	186.4	233.3	277.8	306.5
Carbohydrates (%En)	44.4	5.7	35	37	40.4	44.4	48.4	51.4	53.6		44.6	5	35.9	38.3	41.4	44.6	47.9	50.9	52.3		44.5	5.4	35.5	37.6	41	44.5	48.1	51.2	53
Starch (g/day)	119.7	50.3	47.5	59.8	81.8	116.1	151.1	186.6	207.7		96.7	34.6	43.7	54.8	73.3	95.5	120.9	141.3	156.4		107.8	44.2	43.6	55.9	76.6	103.5	136.1	165.3	185.6
Starch (%En)	119.7	50.3	47.5	59.8	81.8	116.1	151.1	186.6	207.7		25.1	5.5	16.2	18.6	22.1	25.5	28.8	31.4	33.2		25.4	5.4	16.6	19.1	22.5	25.7	29.1	31.8	33.6
Total sugars (g/day)	79.4	26.4	42.6	49.4	60.9	75.5	93.5	114.6	126.8		71.2	20.8	41.1	46	56.7	67.9	83.8	98.9	109.5		75.2	23.9	42.1	48	58.5	71.7	87.9	107	119.2
Total sugars (%En)	18.8	6	10.5	11.9	14.6	18	22.1	26.8	29.5		19.7	5.1	12.7	13.8	16.1	19.2	22.5	26	28.9		19.2	5.6	11.4	12.8	15.3	18.7	22.3	26.6	29.2
Dietary fibre (g/day)	15.4	7.5	5.8	7.2	9.7	13.9	19.6	25.6	29.4		13.9	6.1	5.7	7	9.3	12.9	17.8	22.3	24.4		14.6	6.8	5.8	7.1	9.5	13.3	18.7	23.7	27
Dietary fibre (g/1000 kcal/day)	8.4	2.6	4.8	5.5	6.6	8.2	9.9	11.6	13.4		9.2	2.9	5.2	5.9	7.1	8.9	11	12.9	14.6		8.8	2.8	5	5.7	6.9	8.5	10.4	12.4	13.9
Alcohol (g/day)	5.6	11.2	0	0.1	0.3	0.8	5	19.6	29.6		2.6	5.8	0	0	0.1	0.3	1.3	9.7	16.2		3.9	8.6	0	0	0.2	0.5	1.9	13.5	21.6
Alcohol (%En)	1.6	3.2	0	0	0.1	0.2	1.3	5.9	8.7		1	2.1	0	0	0	0.1	0.5	3.8	5.6		1.2	2.6	0	0	0.1	0.2	0.6	4.6	6.9
Vitamins
Vitamin A (REs µg/day)	787.8	319.6	383.4	452.8	581.2	741.7	936.7	1176.5	1317		730.6	266.7	387.4	449	554.5	688.9	867.7	1059.4	1180.3		758.3	293.9	384.5	450.7	570.7	711.8	900.3	1114.6	1248
Retinol (µg/day)	294.1	131	117.7	154.3	209.1	282.5	356	444.1	498.1		251.2	121.9	96.7	124.2	173.8	240.1	309.5	386.7	436.6		275.8	135.2	106.2	137	193.8	265.3	336	418.7	469.5
β-carotene (µg/day)	2915.9	1742	832.6	1083.1	1685.7	2491.9	3839.6	5361.9	6235.9		2842.6	1521.9	913.3	1188.1	1749.6	2580.6	3609	4922.9	5715.2		2878.3	1632.1	874.7	1133.3	1723.9	2544.6	3703.8	5084.9	5984.9
Vitamin B1 (Thiamine) (mg/day)	1.1	0.5	0.5	0.6	0.8	1	1.3	1.6	1.8		0.9	0.3	0.5	0.5	0.7	0.8	1	1.3	1.5		1	0.4	0.5	0.6	0.7	0.9	1.1	1.4	1.7
Vitamin B1 (Thiamine) (g/1000 kcal/day)	0.6	0.2	0.4	0.4	0.5	0.6	0.7	0.8	0.9		0.6	0.2	0.4	0.4	0.5	0.6	0.7	0.8	0.9		0.6	0.2	0.4	0.4	0.5	0.6	0.7	0.8	0.9
Vitamin B2 (Riboflavin) (mg/day)	1.4	0.5	0.8	0.9	1.1	1.4	1.7	2	2.2		1.2	0.4	0.7	0.8	1	1.2	1.4	1.7	1.9		1.3	0.4	0.7	0.8	1	1.3	1.5	1.8	2.1
Vitamin B3 (Niacin) (mg/day)	17.4	8.2	6.6	8	11	16.5	22.3	27.8	32.4		14.2	5.3	6.5	7.6	10.2	13.7	17.7	21	23.3		15.8	7	6.4	7.7	10.5	14.8	19.9	24.9	27.9
Vitamin B6 (Pyridoxine) (mg/day)	1.8	0.8	0.8	1	1.3	1.7	2.3	2.8	3.2		1.5	0.5	0.8	0.9	1.2	1.5	1.9	2.2	2.4		1.7	0.7	0.8	0.9	1.2	1.6	2	2.5	2.8
Total Folate (µg/day)	258.3	112.4	111.2	132.1	174.4	237.7	327.1	410.7	456.2		230	95.5	109.1	124.9	160.4	214.3	283.4	353.2	398.7		248.6	104.9	114.9	132.7	172.6	229.7	311.7	390.5	431.5
Dietary Folate Equivalent(e) (µg/day)	263.4	112	118.3	138.6	180	243.7	331.8	415.7	458.4		234.7	96.1	113.7	127.2	164.7	219.3	288.4	355.5	402.8		243.8	104.5	111.2	126.6	167.5	224.6	306.1	386.3	428.2
Dietary Folate (µg/day)	250.9	115.5	94.7	119	167.9	230.7	322.1	404.4	453.7		223.3	97	95	118.7	153	208.8	276.6	349	397.8		236.7	107.2	94.6	118.2	158.9	219.1	298.8	382.6	422.9
Folic acid (µg/day)	7.1	18.4	0	0	0	0	0	29.6	48		6.3	16.3	0	0	0	0	0	28.3	44.5		6.7	17.3	0	0	0	0	0	28.9	45.3
Vitamin B12 (Cobalamin) (µg/day)	4.8	2.8	1.8	2.2	3.1	4.2	5.7	7.7	9.7		3.8	1.8	1.6	2.1	2.7	3.6	4.5	5.6	6.9		4.3	2.3	1.7	2.1	2.9	3.9	5.1	6.6	8.3
Vitamin C (Ascorbic acid) (mg/day)	104.2	56.6	36.7	46.4	65.7	94.1	132.2	172.2	209.1		98.2	50.4	35.1	45.8	62.3	87.1	123.9	166.6	199.7		101.1	53.4	36.2	46	63.7	90.7	127.1	169.4	203.2
Vitamin D (cholecalciferol) (µg/day)	2.9	1.9	1	1.2	1.7	2.4	3.6	5.3	6.6		2.4	1.5	0.8	1	1.4	2	2.8	4.1	5.5		2.6	1.7	0.9	1.1	1.6	2.2	3.2	4.8	6
Vitamin E (Tocopherol) (mg/day)	11.5	4.9	4.7	5.8	8	10.7	14.4	18.1	20.7		10.2	3.7	4.9	5.7	7.4	9.7	12.5	15.4	16.8		10.8	4.4	4.7	5.8	7.7	10.2	13.5	16.7	19
Vitamin K (Phylloquinone) (µg/day)	139.4	138.7	29.3	37.7	55.7	94.2	175.1	285.6	393.1		136.7	127.7	27.2	37.3	58.5	97.5	174.1	274.1	365.2		137.5	132	28.5	37.7	57.1	96	173.9	282.2	366.7
Minerals
Calcium (mg/day)	774.7	232.9	427.9	496	614.4	756.7	911.5	1079.1	1181.7		694.9	208.8	375.2	434.2	548	678.5	826.9	966.6	1055.8		733.6	224.1	399.9	458.5	575.6	716.6	864.8	1017.4	1124.9
Iron (mg/day)	10.4	4	4.8	5.8	7.3	9.9	13.1	15.7	17.6		8.7	3	4.6	5.4	6.5	8.5	10.7	12.7	14.1		9.5	3.6	4.6	5.5	6.9	9.1	11.8	14.4	15.9
Magnesium (mg/day)	275.2	130.8	96.9	128.4	174.8	260.9	353.9	441	518.6		234.1	93.9	100.1	125.8	168.1	219.5	293	357.9	404.4		254.1	114.8	97.6	125.4	170.5	236.6	323.2	403.4	457.5
Phosphorus (mg/day)	1166.2	427	494.9	639.8	870.2	1141.8	1441.3	1682.6	1865		978.7	285	523.9	631.9	790.9	963	1164.1	1345.6	1459.6		1069.5	371.5	501.1	625.7	821	1035.8	1296.8	1543.6	1700.6
Potassium (mg/day)	2640.4	1087.4	1049.4	1299.3	1792.5	2564.6	3363	4077.7	4491.6		2341.4	835.5	1065.3	1276.6	1738.9	2249.3	2908.6	3441.8	3795.5		2485.9	975.9	1049.5	1279.7	1757.1	2395.1	3110	3779.8	4262.4
Sodium (mg/day)	1833.8	1002.6	535.1	695.2	1069.2	1699.1	2383.7	3184	3689.1		1577.8	808.8	527.2	661	1011.1	1452.5	1970.7	2648.2	3111.1		1701.9	914.1	527.6	679.1	1034.5	1559.1	2185.6	2908.3	3438.5
Zinc (mg/day)	10	3.8	4.8	5.6	7.2	9.5	12.2	15.1	17.1		8.3	2.5	4.8	5.4	6.6	8.1	9.7	11.6	13		9.1	3.3	4.7	5.4	6.8	8.7	11	13.5	15.2
(a) SFAs: saturated fatty acids
(b) MUFAs: mono-unsaturated fatty acids
(c) PUFAs poly-unsaturated fatty acids
(d) SD: standard deviation
(e) Expresses the folate content of foods by considering the different bioavailability of naturally occurring folate and added folic acid

## Sheet: S2_3-11 months
Table S2. Usual intakes of energy, macronutrients, micronutrients in infants (3-11 months) by sex - from food and beverage sources only, all nutrients and percentiles
3-11 months	Males (n = 75)										Females (n = 75)										Total (n =150)
	Mean	SD(d)	P5	P10	P25	P50	P75	P90	P95		Mean	SD(d)	P5	P10	P25	P50	P75	P90	P95		Mean	SD(d)	P5	P10	P25	P50	P75	P90	P95
Energy (kcal/day)	916.3	212.7	575.3	638	773.5	908.8	1011.5	1233.5	1332.5		851.3	215.8	548.5	582.6	673	829.8	1027.7	1174.5	1238.9		883.8	215.9	567.1	620.1	727.5	871.8	1012.8	1205.1	1270.6
Protein (g/day)	27.4	10.7	12.3	14.7	18.9	26.3	33.2	39.9	50.5		24.7	10.2	8.8	11.5	16.7	24.3	30.2	38.4	43.8		26.1	10.5	10.4	13.9	18.5	25	31.9	39.7	43.9
Protein (g/kg bw)	2.9	1	1.8	1.8	2.2	2.8	3.3	4.1	5.2		2.9	1	1.4	1.6	2	2.9	3.5	4.2	4.7		2.9	1	1.5	1.8	2.1	2.8	3.4	4.2	4.9
Protein (%En)	11.9	3.5	6.1	7.7	10	11.7	13.3	17.4	19.6		11.4	3.3	6.1	6.7	8.4	11.3	13.5	15.7	17		11.6	3.4	6.1	7	9.3	11.6	13.3	16.1	17.5
Animal protein (g/day)	20.1	7.9	11.2	12.9	14.5	18.3	23.4	28.9	36.5		17.7	7	8.5	9	12.7	16.6	21.3	26.6	32		18.9	7.5	8.7	10.5	14	17.5	22.7	28.1	33.3
Animal protein (g/kg bw)	2.2	0.8	1.3	1.4	1.7	2	2.5	3.2	3.8		2.1	0.7	1.1	1.3	1.5	2.1	2.6	3	3.4		2.1	0.8	1.2	1.3	1.6	2	2.5	3.1	3.6
Animal protein (%En)	8.8	2.8	5.4	6.1	7.1	8.2	9.7	12.3	15.6		8.2	2.3	4.9	6	6.4	7.9	9.5	11.7	12.4		8.5	2.6	5.5	6	7	8.1	9.6	12	13.7
Vegetable protein (g/day)	7.3	4.3	0.4	0.6	3.7	7.9	10.6	12.7	13.4		7	4.3	0.4	0.9	3.4	7.3	10.3	12.4	14		7.2	4.3	0.4	0.9	3.6	7.8	10.4	12.7	13.5
Vegetable protein (g/kg bw)	0.8	0.4	0	0.1	0.4	0.8	1.1	1.3	1.4		0.8	0.5	0	0.1	0.4	0.8	1.1	1.4	1.6		0.8	0.5	0	0.1	0.4	0.8	1.1	1.4	1.5
Vegetable protein (%En)	3	1.6	0.2	0.2	2.1	3.4	4.1	4.7	5.2		3.1	1.8	0.2	0.4	1.8	3.3	4.3	5.2	6.1		3.1	1.7	0.2	0.4	2	3.3	4.2	4.8	5.8
Fat (g/day)	41.1	12.7	22.5	27	33	39	46.7	58.6	69.7		38.8	12.5	20.6	24	30.5	36.1	46.6	59.2	64		40	12.6	21.1	26.3	32.3	36.8	46.6	59	65.5
Fat (%En)	40.4	8	28.5	30.2	34.8	40	46.1	51.3	55.6		41.3	8.3	27.6	30.3	34.9	42	47.8	53.6	55.6		40.9	8.2	28.5	30.2	34.9	41	46.8	53.3	55.6
SFAs(a) (g/day)	16.1	6	8.5	9.6	12	14.9	19.6	25.6	29		14.9	5.7	7.8	8.6	10.8	13.7	17.8	23.8	26.4		15.5	5.9	8.2	9	11.4	14.6	18.3	24.3	26.9
SFAs(a) (%En)	15.8	4.1	10.3	11.2	13.1	14.6	18.7	21.8	24.6		15.8	4.9	9.2	10.2	11.8	15.4	19.4	23.4	25.4		15.8	4.5	9.8	10.7	12.5	14.9	18.8	22.6	25.1
MUFAs(b) (g/day)	18.1	5.3	9.9	12.2	14.6	17.4	21.2	24.7	28.1		17.1	5.6	8	10.8	13.2	16.3	20.9	24.2	26.4		17.6	5.5	8.8	11.9	13.7	17	21.1	24.4	27.9
MUFAs(b) (%En)	17.9	3.6	11.8	12.9	15.4	17.7	20.4	21.7	22.4		18.1	3.4	10.5	13.9	15.9	19	20.5	21.3	23.7		18	3.5	12	13.7	15.6	18.5	20.4	21.4	22.6
PUFAs(c) (g/day)	5.2	1.7	2.7	3.3	4.1	4.9	5.9	7.5	8.6		5	1.6	2.8	3.1	3.7	4.6	5.8	7.4	8.4		5.1	1.6	2.8	3.2	3.9	4.8	5.9	7.5	8.4
PUFAs(c) (%En)	5.2	1.7	2.6	3.5	4.3	5	6.1	7.2	8.6		5.3	1.5	3.2	3.5	4.3	5.1	6.2	7	8.3		5.3	1.6	2.8	3.5	4.3	5	6.1	7.1	8.4
Cholesterol (mg/day)	102.3	66.5	11.4	28.4	43.2	99.9	140.3	207.9	221.1		92.4	56.4	12.9	25.2	46.9	84.1	130.6	178.4	204.4		97.3	61.6	12.2	26.6	46.5	91.2	135.3	186	208.9
Carbohydrates (g/day)	115.1	26.8	73	84.2	96.7	112.3	131.2	149.9	167.9		105.3	28.8	58.5	65.2	90.3	105.6	121.3	141	166.7		110.2	28.1	60.5	72.1	93.6	108.2	126.7	147.4	166.9
Carbohydrates (%En)	47.4	6.7	37.9	39.3	42.2	47.1	51.4	56.2	58.1		46.4	6.2	38.3	38.8	40.7	46.4	50.5	55	56.3		46.9	6.5	38.1	38.9	41.8	46.5	51	55.6	56.8
Starch (g/day)	44.8	22.9	2.9	7.5	28.6	47.2	60.2	73.4	84.4		42.1	26.8	1.7	5.8	20.1	41	64.2	78.4	91.8		43.4	24.9	2.3	6.5	25.7	44.7	60.8	74.6	85.8
Starch (%En)	19.3	9.8	1.3	2.9	13	19.7	25.7	31.2	34.3		19.1	10.8	0.9	2.9	10.1	20	28.6	32.8	35.3		19.2	10.3	1.1	2.8	12.5	19.9	26.6	32.3	34.7
Total sugars (g/day)	64.4	19.2	35.7	43.4	51.2	62.7	77	90.4	99.4		58	19	31.7	36.6	45.3	55.1	64.4	83	104.3		61.2	19.3	34.8	38.2	47.7	56.5	71.1	85.1	99
Total sugars (%En)	28.8	8.1	17	20.6	23.6	27.3	33.7	38.8	43.3		28	7.8	15.4	18.3	21.6	28.1	33.2	38.8	40.1		28.4	8	16.8	19.3	23	27.4	33.6	38.8	40.6
Dietary fibre (g/day)	6.4	3.2	0.6	1.6	4.4	6.9	8.1	9.4	11.6		6	3.2	0.4	1.1	4.2	6.3	7.6	9.8	12.2		6.2	3.2	0.4	1.3	4.3	6.6	7.9	9.4	11.8
Dietary fibre (g/1000 kcal/day)	7	3.3	0.6	2.3	5.2	7	9.2	11	13.1		7.1	3.6	0.4	1.3	4.7	7.5	9.4	11.7	12.2		7.1	3.5	0.4	1.7	4.9	7.2	9.3	11.2	12.3
Alcohol (g/day)	0	0	0	0	0	0	0	0	0		0	0	0	0	0	0	0	0	0		0	0	0	0	0	0	0	0	0
Alcohol (%En)	0	0	0	0	0	0	0	0	0		0	0	0	0	0	0	0	0	0		0	0	0	0	0	0	0	0	0
Vitamins
Vitamin A (REs µg/day)	679.6	210.4	353.7	460.8	559.3	648.6	800	955	1131.6		650.3	232.1	351.4	409.3	503.8	600	770.1	954.8	1076.8		664.7	223.5	359.9	413.8	526.3	617.4	774.7	956	1091
Retinol (µg/day)	432	170.5	178.9	223.5	327.3	403.6	502.5	718.1	784.1		397.2	180.3	150.7	202.8	276	358.1	483.2	635.7	771.4		414.5	175.3	163	216.9	299.8	380.7	492	664.9	781.9
β-carotene (µg/day)	1524	1351.8	86.4	187.3	570.3	1244.3	2058.3	3140.1	4763.5		1508.5	1228.9	168	197	555	1363.8	2030.7	2877.2	3614.1		1514.2	1294.9	144.4	185.8	555.2	1300.3	2017.4	3005.6	3690.1
Vitamin B1 (Thiamine) (mg/day)	0.7	0.3	0.2	0.2	0.5	0.7	0.8	1.1	1.2		0.6	0.4	0.1	0.2	0.4	0.6	0.8	1	1.4		0.6	0.3	0.2	0.2	0.4	0.7	0.8	1.1	1.3
Vitamin B1 (Thiamine) (g/1000 kcal/day)	0.8	0.3	0.2	0.3	0.6	0.8	0.9	1.2	1.4		0.7	0.4	0.2	0.2	0.4	0.7	0.9	1.3	1.6		0.7	0.4	0.2	0.3	0.5	0.7	0.9	1.2	1.4
Vitamin B2 (Riboflavin) (mg/day)	1.2	0.8	0.5	0.6	0.8	1.1	1.3	1.7	2.3		0.9	0.4	0.3	0.4	0.6	0.8	1.1	1.4	1.7		1	0.7	0.4	0.5	0.7	0.9	1.2	1.6	1.8
Vitamin B3 (Niacin) (mg/day)	7.8	3.3	3	3.4	5.4	7.1	10.3	12.4	13.3		6.8	4	1.7	2.9	4	5.9	8.8	12.4	14.2		7.2	3.7	2.2	3.1	4.3	6.5	9.7	12.4	13.5
Vitamin B6 (Pyridoxine) (mg/day)	0.9	0.4	0.2	0.3	0.6	0.9	1	1.5	1.6		0.8	0.6	0.1	0.3	0.4	0.7	1.1	1.4	1.9		0.8	0.5	0.2	0.3	0.5	0.8	1.1	1.5	1.7
Total Folate (µg/day)	120.6	47.4	61.9	72.1	87.7	115.6	143.7	163.2	191.8		106.9	38.7	46.3	54.7	82	102.1	132.4	158.3	183.6		113.7	43.8	53.6	62.6	84.2	107.8	137.7	161.5	185.1
Dietary Folate Equivalent(e) (µg/day)	139.2	57.1	63.8	76.3	100.9	132.8	173.7	205.8	234		124.5	56	45.5	55.3	83.2	120.2	156	192	222.5		131.8	57	53.8	63.6	91.4	127.6	163.3	195.9	222.1
Dietary Folate (µg/day)	95	53.7	35.9	44.3	58.5	87.4	123.1	156	168.4		83	40.5	13.8	37.7	55.7	79.5	104.4	140.7	150		88.9	47.8	18.1	40.2	57.1	82.3	112.5	146.7	159.5
Folic acid (µg/day)	25.6	32.5	0.2	0.4	0.9	3.6	47.1	70.9	89.9		23.6	34.6	0.2	0.3	1	3.3	38.6	65.4	104.4		24.6	33.4	0.2	0.4	1	3.4	44.1	67.9	89.8
Vitamin B12 (Cobalamin) (µg/day)	1.8	1.2	0.6	0.8	1	1.5	2.2	3.4	4.5		1.4	0.8	0.5	0.6	0.9	1.3	1.9	2.7	2.8		1.6	1	0.5	0.6	0.9	1.4	2.1	2.8	3.4
Vitamin C (Ascorbic acid) (mg/day)	91.3	28.8	50.3	59.3	69.1	90	108.5	123.4	132.1		74.6	32.3	36.6	42.7	53.2	66.6	88.1	110.3	121.1		82.9	31.7	43.9	47.2	61	77.9	99.1	121.6	133.4
Vitamin D (cholecalciferol) (µg/day)	3.8	2.9	0.7	0.9	1.2	2.9	6.2	8.7	9.1		3.6	3.1	0.5	0.8	1.1	2	6	7.8	9.2		3.7	3	0.5	0.9	1.1	2.4	6	8.3	9.2
Vitamin E (Tocopherol) (mg/day)	6.4	3.3	1.4	1.9	3.9	6.5	8.8	10.7	11.9		6	3.4	0.9	1.8	3.9	5.4	8	9.5	13.9		6.2	3.4	1.2	1.9	3.9	6	8.2	10.5	12.9
Vitamin K (Phylloquinone) (µg/day)	51.2	42.6	6.9	9.1	25.1	42.9	62.4	93.2	154.2		45.4	43	3.8	9.7	20.8	36.6	54.4	91.5	151.7		48.3	42.7	6.4	9.4	22.7	39.2	58.7	92.2	151.3
Minerals
Calcium (mg/day)	627.5	211.3	356.6	398.1	461.9	575.6	736.8	921	1053		567.9	213	244.7	282.1	431	563	674.5	877.2	981.1		597.5	213.9	274.5	345.8	455.8	570.6	715.8	881.6	1030.6
Iron (mg/day)	6.6	3.2	1	1.9	4.3	6.7	8.4	10.5	12.1		5.6	3.4	0.5	1.3	2.6	5.8	8.2	9.1	12.7		6.1	3.3	0.8	1.5	3.3	6.2	8.2	10.1	12.2
Magnesium (mg/day)	95	37.8	45	48.8	70.2	90.2	116.3	144	163.2		86.9	37.6	31.6	51.1	62	85.2	101.5	141.6	155.5		91	37.7	35.6	48.5	64.1	86.5	111.3	142.9	162.8
Phosphorus (mg/day)	493	232	208.5	225.9	332.9	467	610.8	822	964.3		448.2	202.7	131.3	229.1	297.5	430.8	547.7	696.6	900.4		470.5	218.2	170.4	226.8	321.9	442.2	577	787.2	910.7
Potassium (mg/day)	1047.7	361.5	575.2	658	779.3	981.3	1234.6	1549.1	1726.3		968.5	372.2	458.1	531.9	763.5	893.8	1103.5	1513.5	1592.3		1007.9	368	526.8	592.2	772.1	922.3	1210.1	1532.9	1666.6
Sodium (mg/day)	430.9	181.9	206.2	247.1	282.9	389	512	695.3	792.3		419.9	224.6	170.5	200.5	292.1	376.5	472.4	647.7	1043.8		425	203.9	189.8	212.8	291	379.6	500	695.1	893.2
Zinc (mg/day)	5.1	1.5	2.4	2.7	4.1	5.1	6.1	6.8	7.5		4.6	1.8	1.6	2.2	3.5	4.5	5.6	6.7	7.8		4.8	1.7	2	2.5	3.6	4.9	5.8	6.8	7.6
(a) SFAs: saturated fatty acids
(b) MUFAs: mono-unsaturated fatty acids
(c) PUFAs poly-unsaturated fatty acids
(d) SD: standard deviation
(e) Expresses the folate content of foods by considering the different bioavailability of naturally occurring folate and added folic acid

## Sheet: S3_1-2 years
Table S3. Usual intakes of energy, macronutrients, micronutrients in toddlers (1-2 years) by sex - from food and beverage sources only, all nutrients and percentiles
1-2 years	Males (n = 162)										Females (n = 160)										Total (n = 322)
	Mean	SD(d)	P5	P10	P25	P50	P75	P90	P95		Mean	SD(d)	P5	P10	P25	P50	P75	P90	P95		Mean	SD(d)	P5	P10	P25	P50	P75	P90	P95
Energy (kcal/day)	1139.8	229	772.3	874.1	1000.8	1105.7	1265.5	1445	1516.7		1081.5	196.4	795.9	846.9	942.3	1090.7	1180.3	1319.3	1415.8		1110.8	214.6	776.9	861.7	970	1098.2	1227.4	1387.1	1493.8
Protein (g/day)	45.8	12.4	27.4	30.6	37.4	44.9	52.4	62.4	68.8		42.8	10	28.9	30.6	36.2	42.1	48.1	55.4	60.9		44.3	11.3	28	30.7	37	43.5	49.9	58.5	65.5
Protein (g/kg bw)	3.5	1	2	2.4	2.8	3.5	4.2	4.9	5.4		3.5	0.8	2.2	2.4	3	3.5	3.9	4.4	4.6		3.5	0.9	2.1	2.4	2.9	3.5	4	4.6	5
Protein (%En)	16	2.3	12.7	13.3	14.3	16	17.6	18.6	19.6		15.9	2.4	12.6	13.1	14.1	15.7	17.3	19.6	20.2		15.9	2.3	12.7	13.2	14.2	15.8	17.4	19.3	20.1
Animal protein (g/day)	32.5	10.8	16.4	19.7	25.1	31.7	37.6	47.7	52.1		30	9.1	17.7	19.7	23.8	29.2	35.4	42.8	45.2		31.3	10	17	19.6	24.6	30.3	36.7	44.8	49
Animal protein (g/kg bw)	2.5	0.9	1.3	1.4	1.9	2.4	3	3.8	4.2		2.4	0.7	1.4	1.6	2	2.4	2.8	3.2	3.6		2.5	0.8	1.3	1.5	1.9	2.4	2.9	3.5	3.9
Animal protein (%En)	11.4	2.4	7.9	8.5	9.8	11.2	13	14.4	15.3		11.2	2.7	7.5	7.9	9.2	10.8	13.1	15.2	16.2		11.3	2.6	7.6	8.2	9.4	11	13	14.8	15.8
Vegetable protein (g/day)	13.3	2.9	8.7	9.5	11	13.2	15.4	17	18		12.8	3.6	6.7	8.3	10.1	12.7	14.9	17.5	19.1		13	3.3	7.8	8.9	10.5	13	15.3	17.2	18.5
Vegetable protein (g/kg bw)	1	0.2	0.7	0.7	0.8	1	1.2	1.3	1.4		1	0.3	0.5	0.7	0.8	1	1.3	1.5	1.6		1	0.3	0.6	0.7	0.8	1	1.2	1.4	1.5
Vegetable protein (%En)	4.6	0.6	3.7	3.9	4.2	4.7	5	5.3	5.6		4.7	1.1	2.9	3.4	3.9	4.7	5.6	6.1	6.4		4.7	0.9	3.2	3.6	4	4.7	5.2	5.8	6.1
Fat (g/day)	46	11	28.7	32.9	38.8	45.3	51.8	63	66.3		44.5	11	27.6	32.2	35.3	43.1	51.2	57.6	65.7		45.3	11	28.3	32.4	37.3	44.2	51.5	59.6	66.6
Fat (%En)	36.2	4.3	29.5	31	33.1	35.7	39.2	42.4	43.8		36.6	4.6	29	31.3	33.3	36.5	39.9	42.3	44.2		36.4	4.5	29.3	31.1	33.2	36.1	39.6	42.6	44
SFAs(a) (g/day)	16.2	4.3	10.4	11	13	16	19	22	24.1		15.8	4.6	8.9	10.5	12.6	15.1	19	21.7	23.6		16	4.4	9.7	10.8	12.8	15.6	19	21.8	24.1
SFAs(a) (%En)	12.9	2.3	9.2	9.9	11.3	12.6	14.5	15.9	16.8		13	2.4	8.9	10	11.3	12.8	14.4	16.2	17		12.9	2.4	9.1	10	11.3	12.8	14.5	16.1	17
MUFAs(b) (g/day)	20.6	5.5	12.4	14.4	16.7	20.1	23.9	27.6	31		19.9	5.2	12.1	13.3	16.4	19.6	22.7	26.5	29.4		20.2	5.3	12.3	14.1	16.6	19.8	23.4	27.1	29.9
MUFAs(b) (%En)	16.1	2.7	12.4	13	14.3	16	17.6	19.5	20.9		16.4	2.5	12.7	13.4	14.7	16.2	17.7	19.5	21.4		16.2	2.6	12.5	13.1	14.5	16.1	17.7	19.5	21.2
PUFAs(c) (g/day)	5.5	1.7	3.2	3.4	4.5	5.3	6.5	7.4	8.4		5.5	1.5	3.3	3.7	4.4	5.3	6.2	7.3	8.5		5.5	1.6	3.3	3.6	4.5	5.3	6.4	7.4	8.4
PUFAs(c) (%En)	4.3	0.9	3	3.2	3.8	4.2	4.9	5.5	5.8		4.5	1	3.1	3.4	3.8	4.4	5	5.8	6.3		4.4	0.9	3	3.4	3.8	4.3	4.9	5.6	6
Cholesterol (mg/day)	183	55.6	109.2	119.1	140.8	177.2	216.8	249.1	285.1		161.7	44.4	85.9	103.8	131	163	188.5	219.7	228.6		172.4	51.2	93.7	111.3	135.3	171.4	204.6	233.6	254.8
Carbohydrates (g/day)	142.9	31.6	90.9	101.1	122.4	142.1	161.4	184.1	191.6		134.2	26.1	91.6	104.1	116.2	131.8	151.2	167.9	178		138.6	29.2	91.2	104.5	118.7	137.7	156.9	177.2	184.8
Carbohydrates (%En)	47.2	5.9	37.1	39	43.2	48	51.8	55.1	55.9		46.9	5.6	37.8	39.5	43	46.8	50.9	53.8	55.5		47.1	5.7	37.2	39.4	43.1	47.4	51.3	54.4	55.7
Starch (g/day)	70.6	17.9	43.5	48.1	56.2	70.5	83	93.3	102.2		66.6	18.7	38.2	43.1	52.6	66.5	78.5	89.3	93.2		68.6	18.3	40.3	45.1	54.4	68.8	81.5	90.1	98.8
Starch (%En)	24.6	3.8	18.1	19.8	22	24.8	26.8	29.3	31		24.6	5.5	15	17.4	20.8	24.5	28.9	31.4	33.1		24.6	4.7	16.1	18.2	21.4	24.8	27.8	30.3	32.2
Total sugars (g/day)	64.2	18.2	39.2	41.2	52.1	63.6	75.6	85.5	92.8		59.9	13.8	37.7	43.9	50.4	59.6	70.1	76.3	81.9		62.1	16.2	37.4	42.7	51.7	60.8	72.2	82.5	89.9
Total sugars (%En)	23	5.3	14.9	16.1	19.7	22.4	26.4	29.6	32.5		22.5	4.1	16.8	17.6	19.9	22.2	25	28.4	29.7		22.7	4.7	15.8	16.9	19.8	22.3	25.7	28.9	31.1
Dietary fibre (g/day)	8.9	2.2	5.6	6.1	7.2	9	10.4	11.5	12.7		8.7	2.8	4.7	5.2	6.6	8.2	10.8	12.3	13.7		8.8	2.5	5.1	5.6	6.9	8.8	10.6	12	13.3
Dietary fibre (g/1000 kcal/day)	7.9	1.9	5.1	5.6	6.5	7.7	9.1	10.2	10.9		8.1	2.4	4.5	5.3	6.5	7.8	9.7	11.2	12.4		8	2.1	4.9	5.5	6.5	7.7	9.4	10.7	11.7
Alcohol (g/day)	0	0	0	0	0	0	0	0	0		0	0	0	0	0	0	0	0	0		0	0	0	0	0	0	0	0	0
Alcohol (%En)	0	0	0	0	0	0	0	0	0		0	0	0	0	0	0	0	0	0		0	0	0	0	0	0	0	0	0
Vitamins
Vitamin A (REs µg/day)	555.2	191.2	305	359.7	421.6	515.1	649.2	797.9	955.8		542.7	166.3	307.3	345.9	429	533	628	750.8	834.7		548.9	178.8	308.7	344.9	423.9	523.2	634.1	775.1	881.5
Retinol (µg/day)	260.6	116.8	116.1	134.2	185	249.2	309.5	405.7	480.3		235.4	100.2	90.8	119.5	156.7	221	304.5	380.3	423		248	109.6	103.6	123.1	170	232.9	307.5	395.4	442.1
β-carotene (µg/day)	1793.5	952.2	689.7	804.5	1124.2	1562.6	2332.7	3050.6	3536.4		1874.9	987	638	878.6	1147.6	1666.6	2385.5	3127.4	3694.3		1833.1	965.6	689.7	846.3	1135.2	1608.7	2369.2	3085.2	3621.6
Vitamin B1 (Thiamine) (mg/day)	0.8	0.5	0.4	0.5	0.6	0.7	0.9	1.1	1.4		0.7	0.3	0.4	0.4	0.5	0.6	0.8	0.9	1		0.7	0.4	0.4	0.4	0.5	0.6	0.8	1	1.3
Vitamin B1 (Thiamine) (g/1000 kcal/day)	0.7	0.3	0.4	0.5	0.5	0.6	0.7	0.9	1.2		0.6	0.3	0.3	0.4	0.5	0.6	0.7	0.9	1		0.7	0.3	0.4	0.4	0.5	0.6	0.7	0.9	1.1
Vitamin B2 (Riboflavin) (mg/day)	1.2	0.4	0.6	0.8	0.9	1.1	1.4	1.7	1.8		1.2	0.5	0.6	0.7	0.9	1.1	1.4	1.6	1.8		1.2	0.4	0.6	0.7	0.9	1.1	1.4	1.6	1.8
Vitamin B3 (Niacin) (mg/day)	9.4	2.8	5.5	6.1	7.5	9	11	13.1	14.4		9	2.7	5.8	6.3	6.9	8.6	10.4	13.2	14.3		9.2	2.8	5.6	6.3	7.2	8.8	10.7	13.2	14.3
Vitamin B6 (Pyridoxine) (mg/day)	1.2	0.3	0.7	0.8	1	1.2	1.4	1.6	1.7		1.1	0.3	0.7	0.8	0.9	1.1	1.2	1.4	1.6		1.1	0.3	0.7	0.8	0.9	1.1	1.3	1.5	1.6
Total Folate (µg/day)	159.3	40.4	98	110.2	129.8	158.7	190.2	209.5	226.3		151.4	47.8	91	106.4	118	146	174.2	217.4	247.1		155.4	44.3	93.5	108.5	123.2	152.1	183.3	213.7	236.4
Dietary Folate Equivalent(e) (µg/day)	165	44	98.3	116.5	134.1	161.6	198.1	220.9	236		155.7	52.1	90.9	106.5	119.6	147.9	183.9	219.8	252.5		160.4	48.3	93.5	111.2	125.1	154.9	190.3	221.3	245.6
Dietary Folate (µg/day)	150.8	40.9	86.4	100.3	119.2	150.2	182	199	214.8		145.6	44.9	83.1	101.8	114.7	137.7	168.2	212.9	240		148.2	42.9	83.5	98.2	116.7	145.6	174	203.8	223.2
Folic acid (µg/day)	8	16.7	0	0	0.1	0.1	9.3	25.7	39.3		5.6	14.3	0	0	0.1	0.1	0.9	24.4	36.8		6.8	15.8	0	0	0	0.1	4.2	25.2	37.8
Vitamin B12 (Cobalamin) (µg/day)	3	1.1	1.5	1.7	2.4	2.9	3.4	4.3	4.6		2.7	1.1	1.4	1.6	1.9	2.5	3.3	3.8	4.3		2.8	1.1	1.5	1.6	2.2	2.7	3.4	4.1	4.6
Vitamin C (Ascorbic acid) (mg/day)	79.4	51.5	29.7	36.6	50.9	69.7	95.5	125.4	138.9		72.3	35	27	35.8	48.4	67.8	86.3	114.5	145.9		75.9	43.6	27.1	35.4	48.6	68.7	91.3	121.3	148.5
Vitamin D (cholecalciferol) (µg/day)	3.6	4.1	0.4	0.6	0.9	1.9	4.4	9.4	12.7		2.4	2.5	0.4	0.6	0.9	1.6	2.6	6.3	8.5		3	3.4	0.4	0.6	0.9	1.7	3.4	7.9	10.6
Vitamin E (Tocopherol) (mg/day)	7.3	2.9	3.3	4.2	5.3	6.7	8.6	11.3	12.8		7	2.4	3.8	4.2	5.2	6.5	8.5	10.3	11.4		7.2	2.7	3.5	4.2	5.3	6.5	8.5	10.8	12.1
Vitamin K (Phylloquinone) (µg/day)	61.2	47.3	23.1	27.4	38.3	49.4	67.3	105.5	147.8		63.7	55.4	19.5	22.5	33.8	48.8	70	115.9	177.7		62.5	52	20.8	24.8	35.8	48.9	69.5	109.4	156.7
Minerals
Calcium (mg/day)	709.6	222.1	369.9	448.5	545.1	679.7	844	985.2	1089		676.8	216.5	309.5	412.9	528.5	672.3	824.9	948.1	1044.2		693.4	220.1	351.2	425.4	536.1	675.2	834	974.4	1067.9
Iron (mg/day)	6.5	2.2	3.5	4.1	5.1	6.1	7.5	9.2	10.4		6.2	2.4	3.2	4	4.6	5.7	7	9.1	11.5		6.3	2.3	3.3	4	4.9	5.9	7.3	9.2	11.1
Magnesium (mg/day)	154.8	37.4	97.1	111.5	133.8	150.7	176	199.9	216.8		150.3	34.3	95.1	108.4	125.7	150.9	171.3	190.7	215.1		152.6	35.9	97	109.5	130.2	150.5	174	194	214.6
Phosphorus (mg/day)	838.3	240.7	464.6	552.7	684.6	824.3	951.5	1115.6	1265.8		790.9	187.7	509.7	564.7	648.9	783.8	901.9	1041.7	1133.1		814.7	216.4	483.7	556.9	666.9	807.5	926.1	1079.5	1178
Potassium (mg/day)	1648	430.3	1001.8	1129.6	1339.8	1631.2	1909.9	2218.2	2383.6		1544	376.9	1033.1	1099.2	1261	1576.9	1760.2	1953.1	2210.3		1596.3	406.6	1015.9	1110.5	1294.4	1598.4	1848.2	2060.7	2304
Sodium (mg/day)	1078.6	643.4	427.2	535.5	684.4	911.7	1266.9	1979.2	2200.9		1116.2	664.2	491.5	526.5	667.8	945.7	1358.9	1898.4	2368.1		1096.9	652.3	467.2	536.6	681.9	922.9	1309.5	1921.5	2321.4
Zinc (mg/day)	6.6	1.6	4.3	4.7	5.4	6.4	7.6	8.7	9.3		6.1	1.5	3.8	4.3	5.1	6.1	7.1	8	8.4		6.3	1.5	4	4.5	5.3	6.3	7.3	8.4	9
(a) SFAs: saturated fatty acids
(b) MUFAs: mono-unsaturated fatty acids
(c) PUFAs poly-unsaturated fatty acids
(d) SD: standard deviation
(e) Expresses the folate content of foods by considering the different bioavailability of naturally occurring folate and added folic acid

## Sheet: S4_3-9 years
Table S4. Usual intakes of energy, macronutrients, micronutrients in children (3-9 years) by sex- from food and beverage sources only, all nutrients and percentiles
3-9 years	Males (n = 168)										Females (n = 171)										Total (n = 339)
	Mean	SD(d)	P5	P10	P25	P50	P75	P90	P95		Mean	SD(d)	P5	P10	P25	P50	P75	P90	P95		Mean	SD(d)	P5	P10	P25	P50	P75	P90	P95
Energy (kcal/day)	1519.3	341	1066.6	1118.5	1274.4	1495.4	1717.7	1975.9	2144.5		1413.9	217	1077.1	1144.6	1242.5	1414.8	1564.1	1688.6	1741.6		1466.1	286	1045.3	1125.5	1251.4	1443	1641.2	1818.6	1949.2
Protein (g/day)	58.6	12.3	40.9	45	50.6	57.5	65.7	74.6	83.1		54.5	8.1	41.5	44.2	49.3	53.8	60.5	64.3	68.2		56.5	10.5	39.9	44.5	49.1	55.6	63.1	70.2	75.4
Protein (g/kg bw)	2.6	0.8	1.5	1.6	2.1	2.6	3.2	3.7	4.1		2.4	0.6	1.5	1.6	2	2.4	2.8	3.2	3.3		2.5	0.7	1.5	1.6	2.1	2.5	3	3.5	3.7
Protein (%En)	15.6	1.6	13.4	13.8	14.6	15.5	16.5	17.3	18.5		15.6	0.2	15.3	15.4	15.5	15.6	15.7	15.8	15.8		15.6	1.1	14	14.4	14.9	15.6	16.2	16.9	17.5
Animal protein (g/day)	39	9.8	24.8	28.1	32.4	37.9	45.3	51.3	55.9		36.2	6.6	25.3	28.6	32.2	35.5	40.7	44.6	47.9		37.6	8.4	24.8	28	32.3	36.7	43.1	48.4	53
Animal protein (g/kg bw)	1.8	0.6	0.9	1.1	1.4	1.7	2.2	2.6	2.8		1.6	0.4	1	1	1.3	1.6	1.9	2.1	2.4		1.7	0.5	0.9	1	1.3	1.7	1.9	2.4	2.6
Animal protein (%En)	10.5	2.1	7.4	7.6	9.3	10.6	11.7	13.4	14		10.4	1.1	8.8	9.2	9.8	10.4	11.1	11.7	12.2		10.5	1.7	7.9	8.4	9.4	10.4	11.4	12.5	13.3
Vegetable protein (g/day)	19.6	5.8	11.8	12.9	15.7	19.1	22.7	27.4	30		18.2	3.7	12.5	13.7	15.1	18.1	20.6	23.1	24.9		18.9	4.8	11.9	13.3	15.2	18.7	21.7	25.4	28
Vegetable protein (g/kg bw)	0.9	0.3	0.5	0.5	0.6	0.9	1.1	1.3	1.5		0.8	0.2	0.5	0.5	0.6	0.8	1	1.2	1.2		0.8	0.3	0.5	0.5	0.6	0.8	1	1.2	1.3
Vegetable protein (%En)	5.1	1	3.6	3.8	4.4	5.1	5.8	6.3	6.9		5.1	0.8	3.9	4.2	4.6	5.1	5.7	6	6.4		5.1	0.9	3.7	4	4.5	5.1	5.7	6.2	6.6
Fat (g/day)	63.3	16.1	41	45.2	50.4	62.6	74.4	82.6	90.9		59.7	10.7	43.5	47.1	51	59.2	66.5	73.1	76.8		61.5	13.6	41.9	46	50.8	61	71.4	78.7	83.4
Fat (%En)	37.3	3.7	31.7	32.7	34.6	37.3	39.8	42.2	44		37.8	3.5	32.2	33.2	35.2	38	40.3	42.4	43.3		37.5	3.6	31.9	32.9	35	37.6	39.9	42.2	43.7
SFAs(a) (g/day)	21.4	6.4	13.1	14.5	16.5	20.5	26	28.7	31.6		20.2	4	13.4	15.2	17.5	20.1	22.8	25.3	27.4		20.8	5.2	13.6	14.9	17	20.4	24.3	27.2	29.2
SFAs(a) (%En)	12.6	1.6	10.2	10.7	11.4	12.6	13.6	14.6	15.5		12.7	1.5	10.4	10.9	11.7	12.9	13.6	14.4	15.1		12.7	1.5	10.3	10.8	11.6	12.7	13.6	14.5	15.4
MUFAs(b) (g/day)	28	6.6	18.5	20.6	23.1	27.8	32.2	37.1	38.9		26	4.6	18.1	20.1	23.1	26.2	28.8	32	33.3		27	5.7	18.1	20	23.1	26.9	30.5	34.6	36.7
MUFAs(b) (%En)	16.6	2.1	13.5	14.2	15.1	16.4	17.7	19.4	20.2		16.5	1.9	13.4	13.9	15	16.6	18	19	19.4		16.5	2	13.3	14	15.1	16.5	18	19.2	19.9
PUFAs(c) (g/day)	8.5	2.4	5.3	5.9	6.8	8	9.5	11.4	13.2		8.5	2.4	5.1	5.7	6.9	8.2	9.6	11.7	13.2		8.5	2.4	5.2	5.7	6.9	8.2	9.6	11.5	13.2
PUFAs(c) (%En)	5	0.6	4.1	4.2	4.6	4.9	5.3	5.7	6		5.3	0.9	4.1	4.3	4.7	5.2	5.9	6.5	7		5.2	0.8	4.1	4.3	4.6	5	5.6	6.2	6.6
Cholesterol (mg/day)	250.7	72.9	148.4	161.3	205.2	234.6	292.1	347.1	387.3		221.3	18.1	191.1	196.3	209.3	220.2	232.7	244.1	254.2		235.8	51.1	160.5	172.6	202.4	228.3	263.5	309.3	333.3
Carbohydrates (g/day)	189.3	46.5	127.8	139.3	154.6	183.7	218.7	254.2	263.5		174	29.2	128.6	137.8	157.3	171.5	195.4	207.9	223.5		181.6	39.2	123.8	135.8	155.7	178	206.2	232.6	253
Carbohydrates (%En)	46.7	4.1	39.6	40.5	43.7	46.9	49.8	51.7	53.2		46.2	3.7	40.1	42.1	43.7	46	49	51	52		46.5	3.9	39.8	41.5	43.7	46.3	49.4	51.4	52.6
Starch (g/day)	101.2	26.3	65.9	69.1	81.8	99.2	119.1	136.3	145.2		94.2	19.5	62.5	70.3	80.3	93	106.9	119.9	126.5		97.6	23.3	63	69.2	80.9	96	113.8	130.1	136.5
Starch (%En)	26.4	4.9	18.1	19.8	23.1	25.8	29.8	32.9	34.8		26.5	4	19.2	21.5	23.9	26.9	29.2	31.4	32.8		26.4	4.5	18.6	20.8	23.4	26.3	29.5	32.4	33.9
Total sugars (g/day)	76.6	26.6	37.6	47.2	58.8	74.5	88.3	113.5	123.9		69.6	21.6	37.3	43.6	53.9	66.7	82.4	99.6	110.3		73.1	24.3	37.2	43.3	56.5	70.4	86.3	105.5	116.1
Total sugars (%En)	20.5	4.3	13.7	15	17.2	20.2	23.3	26.7	28.5		20	5.6	12.3	12.9	14.9	19.8	24.2	26.8	29		20.2	5	12.8	13.7	16.5	20.1	23.8	26.7	28.7
Dietary fibre (g/day)	11.6	4.2	6.1	7	8.8	11.1	13.7	16.8	18.6		10.9	3	6.5	7.5	8.6	10.4	12.6	14.9	17.2		11.3	3.7	6.3	7.3	8.7	10.7	13.3	16.3	18
Dietary fibre (g/1000 kcal/day)	7.7	2.2	4.6	5.4	6.2	7.5	8.9	10	11		7.8	2.1	5.1	5.5	6.5	7.5	8.9	10	12.1		7.8	2.1	4.9	5.4	6.3	7.5	8.9	10	12.2
Alcohol (g/day)	0	0	0	0	0	0	0	0	0		0	0	0	0	0	0	0	0	0		0	0	0	0	0	0	0	0	0
Alcohol (%En)	0	0	0	0	0	0	0	0	0		0	0	0	0	0	0	0	0	0		0	0	0	0	0	0	0	0	0
Vitamins
Vitamin A (REs µg/day)	642	233.8	278.5	384.9	482.3	609.4	765.9	953.2	1081.6		644.4	194.7	378.6	458.8	524.1	609	751.1	839.1	947.8		643.9	229.9	323.1	412.7	490.8	617.2	758.5	907.1	1042.6
Retinol (µg/day)	243.9	102	98.4	118.6	180.7	228.6	287.4	401.6	436.7		241.2	84.2	130.2	154.3	194.9	231.5	277.1	306.5	356.2		243.5	107.8	108.5	131.6	182.9	234.6	284.5	364.7	406.5
β-carotene (µg/day)	2384.5	1320	771	966.1	1476.5	2116.6	3170	4031.1	4904.1		2343.6	985.6	1022.7	1283.4	1691.9	2195.8	2919	3389.2	4113.4		2362.5	1158.6	879.1	1102	1581.4	2156	3022.5	3843.8	4604
Vitamin B1 (Thiamine) (mg/day)	0.9	0.2	0.6	0.7	0.7	0.8	1	1.1	1.2		0.8	0.2	0.5	0.6	0.6	0.7	0.9	1	1		0.8	0.2	0.5	0.6	0.7	0.8	0.9	1	1.1
Vitamin B1 (Thiamine) (g/1000 kcal/day)	0.6	0	0.6	0.6	0.6	0.6	0.6	0.6	0.6		0.5	0.1	0.4	0.4	0.5	0.5	0.6	0.7	0.7		0.6	0.1	0.4	0.5	0.5	0.5	0.6	0.7	0.7
Vitamin B2 (Riboflavin) (mg/day)	1.2	0.4	0.7	0.8	1	1.1	1.4	1.7	1.8		1.1	0.3	0.7	0.8	0.9	1.1	1.2	1.4	1.5		1.1	0.3	0.7	0.8	0.9	1.1	1.3	1.5	1.7
Vitamin B3 (Niacin) (mg/day)	12	3.8	6.5	7.6	9.3	11.7	14	17.6	18.8		11.2	2.2	7.9	8.6	9.6	11.1	12.6	13.9	15.2		11.6	3.1	6.9	8.1	9.3	11.3	13.4	15.9	17.2
Vitamin B6 (Pyridoxine) (mg/day)	1.4	0.4	0.9	1	1.2	1.4	1.6	1.9	2.1		1.3	0.3	0.9	1	1.1	1.3	1.5	1.7	1.8		1.4	0.3	0.9	1	1.1	1.3	1.5	1.8	1.9
Total Folate (µg/day)	195.5	58.5	114.8	128.6	156.9	188.6	231.2	265.3	289		182.7	37.8	130.8	138.4	156.8	179.6	205.2	231.5	251.1		189.1	48.6	121.8	132.7	156.7	183.9	216.6	253.8	274.3
Dietary Folate Equivalent(e) (µg/day)	200.5	62.9	114.7	129.3	157.5	190.7	238.5	275.9	312.3		187	41.7	130.1	138.1	157.2	183.3	212.2	240.3	259.1		193.7	52.7	121.4	133.2	157.4	188.5	222.3	259.5	285.2
Dietary Folate (µg/day)	188.8	54.9	114	125	149.7	184.2	218.6	259.4	279		177	33.8	131.6	138	153.8	171.5	195.8	221.3	242.5		182.9	44.9	120.4	130.6	150.9	178.1	208.3	236.8	264.9
Folic acid (µg/day)	6.6	17.9	0	0	0	0	0	25.3	37.2		5.7	12.9	0	0	0	0	0	25.9	41.4		6.2	15.5	0	0	0	0	0	25.1	41.5
Vitamin B12 (Cobalamin) (µg/day)	3.4	1.2	1.8	1.9	2.7	3.2	4.1	4.9	5.3		3.4	1	2.2	2.5	2.9	3.4	3.8	4.2	4.6		3.4	1.2	1.9	2.2	2.8	3.3	3.9	4.5	5
Vitamin C (Ascorbic acid) (mg/day)	71.8	37	28	31.7	44.9	61.5	96.2	120.7	142.6		71.3	31.7	25.9	35.2	50.3	66.3	86.6	115.8	130.7		71.6	34.4	24.3	32.8	47.7	64.1	91.5	119.9	136.6
Vitamin D (cholecalciferol) (µg/day)	1.7	0.6	0.9	1.1	1.3	1.6	1.9	2.3	2.5		1.7	0.5	0.9	1.2	1.4	1.7	2	2.4	2.6		1.7	0.6	0.9	1.1	1.3	1.6	2	2.4	2.7
Vitamin E (Tocopherol) (mg/day)	8.8	2	5.8	6.4	7.3	8.7	9.8	11	13.1		8.5	1.9	5.7	6.4	7.3	8.3	9.7	11.3	11.7		8.7	2	5.7	6.4	7.3	8.6	9.8	11.2	12.3
Vitamin K (Phylloquinone) (µg/day)	59.9	24	33.9	35.8	44.3	55.1	69.8	89.9	107.5		69.7	44.5	22.5	27.7	40.2	57.8	87.5	122.6	156.9		64.6	34.4	26	31.6	42.4	56.7	76.7	107.6	130.9
Minerals
Calcium (mg/day)	702	207.9	376.5	434.4	575.1	697.1	808.8	951.9	1018		631.4	171.9	383.6	425.3	504.2	624.9	731.1	841.4	978.8		666.4	193.1	376.9	424.9	533.2	651.7	783.1	919.3	1012
Iron (mg/day)	7.7	1.9	4.7	5.6	6.5	7.6	8.6	10.3	11.4		7.1	1.3	5.3	5.5	6.1	6.9	8.1	9	9.3		7.4	1.6	5	5.5	6.3	7.2	8.4	9.4	10.3
Magnesium (mg/day)	199.6	47.2	131.2	147.3	168.5	193.1	227.7	271.5	285		190.8	39.5	136.4	146.4	163.4	188.7	213	239.3	254.6		195.2	43.7	129.2	145.6	164.1	191	220.3	256.1	274.3
Phosphorus (mg/day)	972.5	242.3	620.5	688.4	816.1	944.5	1101.7	1291.4	1396.3		895.1	140.6	672.9	730.5	790.8	890.9	995.4	1071	1100.4		933.4	198.3	637.9	705.4	799.9	918.1	1045.3	1157.6	1278.7
Potassium (mg/day)	2040.5	581.8	1199.8	1338.1	1627.7	1995.9	2365	2819.8	3045.3		1939.5	373.7	1354.7	1480.3	1672.1	1903.7	2149.9	2502.5	2640.8		1989.4	488.9	1273.5	1408.5	1639.2	1938.6	2284.8	2685.8	2816.8
Sodium (mg/day)	1680	717.2	750.7	985.3	1161.7	1592.5	2010.1	2443.4	3098.6		1688.2	682.9	863.6	1008.3	1219.6	1546.9	1953.2	2558.4	3066.4		1685.1	699.3	811.1	987.6	1194.8	1556.7	1976.9	2562	3107.1
Zinc (mg/day)	7.8	1.6	5.3	5.8	6.6	7.7	8.7	9.9	10.4		7.2	1.1	5.5	5.8	6.5	7.2	8	8.6	9		7.5	1.4	5.4	5.7	6.5	7.5	8.4	9.3	9.8
(a) SFAs: saturated fatty acids
(b) MUFAs: mono-unsaturated fatty acids
(c) PUFAs poly-unsaturated fatty acids
(d) SD: standard deviation
(e) Expresses the folate content of foods by considering the different bioavailability of naturally occurring folate and added folic acid

## Sheet: S5_10-17 years
Table S5. Usual intakes of energy, macronutrients, micronutrients in adolescents (10-17 years) by sex - from food and beverage sources only, all nutrients and percentiles
10-17 years	Males (n = 138)										Females (n = 138)										Total (n = 276
	Mean	SD(d)	P5	P10	P25	P50	P75	P90	P95		Mean	SD(d)	P5	P10	P25	P50	P75	P90	P95		Mean	SD(d)	P5	P10	P25	P50	P75	P90	P95
Energy (kcal/day)	2230.1	477.4	1508.9	1600.5	1934.6	2226.7	2456.4	2908.9	2996.2		1801.3	377.4	1213.6	1336.9	1544.2	1773	2041.2	2282.1	2415.9		2015.8	476.4	1320.8	1439.5	1655.5	1985.4	2303.2	2580.9	2880.3
Protein (g/day)	92.7	23.9	58	61.9	77.2	90.1	105.1	128.3	144.8		73.6	12.3	54	58.4	64.2	72	82.5	89.3	96.4		83.2	20.6	55.5	59.2	67.5	81.5	94.5	108.5	123.7
Protein (g/kg bw)	1.6	0.5	0.9	1	1.2	1.6	1.9	2.3	2.6		1.4	0.4	0.9	1	1.1	1.4	1.6	1.9	2.1		1.5	0.5	0.9	1	1.2	1.4	1.7	2.2	2.4
Protein (%En)	16.7	2.2	13	14.2	15.3	16.5	18.1	19.2	21.4		16.6	2.1	13.8	14.3	15.1	16.2	17.9	19.9	20.2		16.7	2.2	13.6	14.3	15.2	16.4	18	19.7	20.5
Animal protein (g/day)	62.2	21.1	32	37.2	47.2	59	72	91.2	102.7		48.6	10.5	32	34.6	41.8	47.6	56.6	63.1	67.2		55.4	17.4	31.6	34.1	43.3	54.1	64.9	75.8	88.6
Animal protein (g/kg bw)	1.1	0.4	0.5	0.6	0.8	1	1.3	1.7	1.9		0.9	0.2	0.6	0.6	0.8	0.9	1.1	1.2	1.3		1	0.3	0.5	0.6	0.8	0.9	1.2	1.4	1.7
Animal protein (%En)	11.2	2.6	7.3	8	9.3	11.1	12.6	14.4	17		11	2.4	7.6	8.4	9.3	10.7	12.3	14.5	15.2		11.1	2.5	7.5	8.2	9.3	10.8	12.4	14.4	15.7
Vegetable protein (g/day)	30.5	6.5	21	22.8	25.9	29.8	34.2	39.1	41.9		25.1	5.4	15.8	18.5	21.4	24.8	28.7	32.8	34		27.8	6.5	17.5	20.3	23.2	27.3	32.1	35.5	38.9
Vegetable protein (g/kg bw)	0.5	0.2	0.3	0.4	0.4	0.5	0.6	0.8	0.8		0.5	0.2	0.3	0.3	0.4	0.5	0.6	0.7	0.7		0.5	0.2	0.3	0.3	0.4	0.5	0.6	0.7	0.8
Vegetable protein (%En)	5.5	0.8	4	4.5	5.1	5.5	6	6.5	6.9		5.7	0.7	4.5	4.8	5.2	5.7	6.2	6.6	6.9		5.6	0.8	4.2	4.7	5.1	5.6	6.1	6.5	6.9
Fat (g/day)	98	25.1	60	66	78.9	96	112.3	134.9	140.8		76.9	16.3	53.7	58.7	65	74.8	85.3	99.4	106.4		87.5	23.3	55	59.9	70.7	84.4	100.2	120.3	132.2
Fat (%En)	39	3.6	32.9	35	36.6	39.2	41.4	43.7	45.7		38	3.6	32.1	33.2	35.9	38.1	39.9	43.5	44.9		38.5	3.6	32.5	34.2	36.3	38.5	40.7	43.6	45
SFAs(a) (g/day)	32	8.9	18.7	20.9	25.6	31.6	37.4	44	48.6		25.2	5.6	16.5	17.5	21.6	25	28.8	32	36.1		28.6	8.1	16.8	18.9	22.7	27.7	33.3	40.1	43.8
SFAs(a) (%En)	12.7	1.5	10.3	10.7	11.7	12.7	13.9	14.9	15.3		12.4	2	9.4	10	11.2	12.2	13.6	15.1	16.1		12.6	1.8	9.8	10.4	11.4	12.5	13.7	15	15.6
MUFAs(b) (g/day)	44.3	12.6	25.3	30.1	35.3	42.1	51.3	63.7	68		34.3	6.4	24.2	26.2	29.6	33.4	38.5	43.7	45.8		39.3	10.8	23.9	27	31.8	37.6	46.6	54.1	61.2
MUFAs(b) (%En)	17.7	2.8	13.2	14.6	15.6	17.5	19.4	21.4	22.8		17.2	1.8	14	14.9	15.8	17.1	18.3	19.5	20.4		17.4	2.4	13.7	14.7	15.7	17.3	19	20.4	21.5
PUFAs(c) (g/day)	13.8	3.6	8.7	9.4	11.8	13.4	15.7	19	21.2		11.1	3.9	6.1	7.1	8.6	10.6	12.5	15.3	18.3		12.5	4.1	7	8.3	9.6	11.9	14.1	17.2	20.8
PUFAs(c) (%En)	5.5	0.3	5.1	5.1	5.3	5.4	5.7	5.9	6.2		5.4	1	4	4.3	4.8	5.3	5.8	6.4	7.9		5.4	0.7	4.4	4.6	5	5.3	5.8	6.3	6.8
Cholesterol (mg/day)	356.9	122.1	194.7	223.5	269.7	337.9	421.9	532.8	585.8		295	34.5	234.5	250.4	270.1	295.4	314.1	341.2	351.6		325.7	88.1	204.9	230.5	263.4	316.2	377.6	433	489.9
Carbohydrates (g/day)	257.5	58.7	166.1	182.6	213.4	256.1	291.7	329.1	370.1		213.9	54	129.5	143	175	209.8	252.5	279.8	308.8		235.7	60.5	142.1	157.3	192.4	231.1	276.1	310	347.6
Carbohydrates (%En)	43.7	5.6	33.6	36.7	40.7	44.2	47.1	49.9	52.1		44.7	4.4	36.1	38.9	41.7	44.9	47.7	50.5	52		44.2	5	34.9	37.9	41.1	44.5	47.4	50.3	52.2
Starch (g/day)	155.4	38.9	94	106.3	132.5	152.1	176.8	204.7	222.9		123.3	29	75.4	80.9	104.7	125.8	142.3	159.4	170.7		139.4	37.7	80.2	89.2	114.8	139.2	162.2	183.5	201.6
Starch (%En)	28	3.8	21.1	23.3	25.9	28.2	30.8	32.6	33.8		27.5	3.1	21.8	23.2	25.3	28.1	29.7	31.3	32.5		27.7	3.4	21.4	23.1	25.4	28.1	30.3	32	33.1
Total sugars (g/day)	86.8	25	51.1	58	67.9	82	99.8	123.1	135.9		78.9	25.1	45.2	51.3	59.7	73.5	95.1	119	129.1		82.8	25.3	47.2	53.1	64.7	80	97.5	121.5	131.2
Total sugars (%En)	15.9	3.7	10	11.7	13.1	15.5	17.9	20.6	21.5		17.6	3.1	13.5	14.1	15.5	17.3	19	22.2	23.1		16.8	3.6	11.7	12.9	14.3	16.4	18.6	21.4	23.2
Dietary fibre (g/day)	16.4	5.1	9.1	10	12.8	15.6	19.3	23	26		14.5	4.2	8.3	9.1	11.3	14.1	17.3	20.6	22.4		15.4	4.8	8.7	9.5	11.9	14.9	18.3	21.8	23.6
Dietary fibre (g/1000 kcal/day)	7.5	2.3	4.7	5	5.8	7.3	8.7	10.6	12.1		8.3	2.2	5.1	5.6	6.8	8.1	9.6	11.2	11.8		7.9	2.3	4.8	5.4	6.2	7.7	9.2	11	11.9
Alcohol (g/day)	0.1	0.7	0	0	0	0	0.1	0.1	0.3		0.4	1.4	0	0	0	0	0.2	0.3	3.5		0.2	0.8	0	0	0	0	0.1	0.2	0.7
Alcohol (%En)	0	0.1	0	0	0	0	0	0	0.1		0.1	0.2	0	0	0	0	0	0.2	0.3		0	0.2	0	0	0	0	0	0.1	0.2
Vitamins
Vitamin A (REs µg/day)	762.7	282.3	377.9	424.3	577.8	704.8	941.6	1157.6	1262.1		701.2	240	366.2	418.5	537	668.5	859.7	1016.1	1087.4		731.9	263.7	366.6	415.7	552.7	683.2	891.3	1079.5	1190.4
Retinol (µg/day)	285.4	93.2	131.4	167.3	229.4	285.6	336	400	432.4		239.5	65.1	144.6	162.5	191.8	234.9	287	328.5	370.4		262.4	82.7	138.1	162	202.7	256.8	313.7	369.4	410.7
β-carotene (µg/day)	2892.1	1624.6	1014.6	1162.6	1641.6	2456	3750.1	5293.4	5986		2762.3	1221	1110.8	1220.7	1965	2689.3	3305.7	4285.2	4910.3		2808.7	1373.8	1043.2	1235.2	1841.1	2587.6	3484.3	4783	5430.3
Vitamin B1 (Thiamine) (mg/day)	1.2	0.3	0.8	0.8	1	1.1	1.4	1.6	1.8		1.1	0.4	0.6	0.7	0.8	1	1.3	1.6	1.9		1.1	0.4	0.6	0.7	0.9	1.1	1.3	1.6	1.8
Vitamin B1 (Thiamine) (g/1000 kcal/day)	0.5	0.1	0.4	0.4	0.5	0.5	0.6	0.7	0.7		0.6	0.2	0.4	0.4	0.5	0.6	0.7	0.9	1.1		0.6	0.2	0.4	0.4	0.5	0.6	0.6	0.8	0.8
Vitamin B2 (Riboflavin) (mg/day)	1.6	0.4	1	1.1	1.3	1.5	1.8	2.1	2.2		1.3	0.3	0.9	1	1.1	1.3	1.5	1.6	1.7		1.4	0.3	0.9	1	1.2	1.4	1.6	1.9	2.1
Vitamin B3 (Niacin) (mg/day)	20.5	5.7	11.9	13.4	16.2	20.1	24.3	27.1	31.1		16.3	4	10.7	11.4	13.9	15.9	18.4	22	24.1		18.4	5.2	11.2	11.9	14.8	17.9	21.5	24.9	28.3
Vitamin B6 (Pyridoxine) (mg/day)	2.2	0.6	1.2	1.4	1.7	2.1	2.6	3	3.4		1.8	0.4	1.2	1.3	1.5	1.8	2.1	2.3	2.6		2	0.6	1.2	1.3	1.6	1.9	2.3	2.7	3
Total Folate (µg/day)	280.5	85.6	169.9	192.1	216.8	261.4	327.7	397.7	432.6		238.6	64.4	149.7	163.9	196.7	232.6	271.8	312.7	364.8		259.5	77.6	158.3	175.9	206.1	244	298	371.5	404.3
Dietary Folate Equivalent(e) (µg/day)	286.7	90	171.4	193.9	220.8	264.5	335.1	402.3	452.7		244.3	67.4	151.3	165.6	198.6	237.5	274.7	324	367.7		265.5	81.2	159.8	177.7	210.4	249.7	308.7	376.3	426
Dietary Folate (µg/day)	271.7	79.9	163.3	187.6	214	256.5	313.2	380.1	427.2		230.7	62.5	147.1	159.1	190.2	226.1	263.3	301	356.4		251.2	73.7	154.6	164.7	202.2	238.8	283.5	353.7	387.1
Folic acid (µg/day)	8.8	15.2	0.7	0.9	1.2	1.9	4.2	31.2	42.2		7.8	16	0.1	0.2	0.2	0.3	0.4	30.6	46.2		8.3	15.8	0.4	0.5	0.7	1	1.9	32.3	44.2
Vitamin B12 (Cobalamin) (µg/day)	5.7	1.6	3.4	3.8	4.5	5.5	6.4	7.9	9.2		4.6	1.3	2.9	3.2	3.9	4.5	5.2	6.1	7.1		5.2	1.6	3.1	3.4	4.1	5	5.8	7.3	8
Vitamin C (Ascorbic acid) (mg/day)	90.2	44.2	33.3	40	58.1	78.9	115.3	153.2	181.8		86.9	45.3	30.5	36.7	56	77.4	113.8	147.8	163.4		88.4	44.5	32	39.6	57.2	77.8	114.4	150	169.5
Vitamin D (cholecalciferol) (µg/day)	2.9	1.6	1.2	1.4	1.9	2.5	3.5	4.6	5.8		2.1	0.4	1.4	1.6	1.8	2	2.3	2.6	2.8		2.5	1	1.3	1.4	1.8	2.3	2.9	3.7	4.4
Vitamin E (Tocopherol) (mg/day)	13.3	3.8	7.8	8.8	10.5	12.6	15.9	18.4	20.3		10.9	3.3	6.5	7	8.6	10.5	13	15.3	17.3		12.1	3.7	7.1	7.7	9.5	11.5	14.6	16.7	19.2
Vitamin K (Phylloquinone) (µg/day)	142.1	89.1	47.1	57.9	86.7	113.7	177.5	271.1	330.5		109.2	48.6	50.8	61	77.9	99.8	128.4	168.7	215.6		125	69	49.1	59.5	81.6	106.8	152.2	221.4	269.5
Minerals
Calcium (mg/day)	868.3	244.8	503.4	555.1	701.1	856.2	1018.5	1148.5	1217.9		708.8	169	431.5	476.3	582	697.7	832.4	941.8	1019.3		788.5	222.5	459.7	506.3	620.4	767.2	933.6	1075.4	1142.2
Iron (mg/day)	11.5	2.7	7.6	8.2	9.5	11.5	13.2	14.9	16.1		9.8	2.1	6.4	6.8	8.5	9.9	11.1	12.8	14.1		10.7	2.5	6.9	7.6	8.9	10.5	12.2	14.1	15
Magnesium (mg/day)	294.5	65.1	202.5	218.2	250.6	288	335.9	382.1	398.7		248.8	56.2	169.6	186.5	203.9	244	288.4	323	350		271.7	64.9	177.7	192.6	222	264.4	309.6	352.4	384.8
Phosphorus (mg/day)	1371.2	309.7	863.2	988.7	1133.1	1373.6	1559.6	1760.6	1988		1108.6	195.1	841.8	885.6	974	1088.7	1240.7	1360.4	1470.1		1240	285	833.2	890.8	1015.6	1225.3	1413.9	1601.3	1718.1
Potassium (mg/day)	2886.3	639.6	1745.3	1999.4	2499.5	2830.9	3320.9	3746.8	3924.1		2494	562.9	1677.8	1826.1	2086	2428.2	2780	3327.9	3559.4		2690	629.8	1714.1	1900.6	2259.9	2640.3	3061.4	3494.7	3804.6
Sodium (mg/day)	2332.2	686.2	1329.8	1444.4	1884.5	2311.6	2752.4	3320.5	3643.9		1868.1	688.1	988.8	1124.5	1359.9	1783.4	2135	2798.1	3233.4		2100.8	730.1	1095.3	1256.1	1541.7	2017.8	2521.4	3064.1	3443.3
Zinc (mg/day)	12	3.3	7.4	8.3	9.4	11.7	13.7	17.1	18.8		9.8	2.2	6.5	7.1	8.2	9.7	11.1	12.8	13.8		10.9	3	6.8	7.5	8.8	10.5	12.5	14.6	16.7
(a) SFAs: saturated fatty acids
(b) MUFAs: mono-unsaturated fatty acids
(c) PUFAs poly-unsaturated fatty acids
(d) SD: standard deviation
(e) Expresses the folate content of foods by considering the different bioavailability of naturally occurring folate and added folic acid

## Sheet: S6_18-64 years
Table S6. Usual intakes of energy, macronutrients, micronutrients in adults (18-64 years) by sex - from food and beverage sources only, all nutrients and percentiles
18-64 years	Males (n = 346)										Females (n = 380)										Total (n = 726)
	Mean	SD	P5	P10	P25	P50	P75	P90	P95		Mean	SD	P5	P10	P25	P50	P75	P90	P95		Mean	SD	P5	P10	P25	P50	P75	P90	P95
Energy (kcal/day)	2271.5	396.9	1633.2	1776.6	2024.8	2242	2511.8	2778.3	2951.9		1737	270.5	1325.6	1420.8	1552.1	1715.9	1903.3	2131.5	2197.8		1991.7	425.8	1351.2	1487.2	1685.3	1962.9	2267.4	2559.1	2748.4
Protein (g/day)	93.8	18.7	64.5	71	82.2	92	104.2	116.3	125.2		70.8	11.9	51.3	53.9	62.3	70.3	78.4	86.3	92.3		81.7	19	52.8	58.7	69.6	80	92.3	105.6	114
Protein (g/kg bw)	1.2	0.3	0.7	0.8	1	1.2	1.3	1.6	1.7		1.1	0.3	0.8	0.8	0.9	1.1	1.3	1.5	1.6		1.2	0.3	0.8	0.8	1	1.1	1.3	1.5	1.6
Protein (%En)	16.7	1.9	13.8	14.3	15.5	16.5	17.9	19.1	19.9		16.6	2.5	12.9	13.7	15	16.4	18.1	19.9	21		16.7	2.2	13.3	14	15.3	16.5	18	19.6	20.5
Animal protein (g/day)	61	16.4	36.8	42.4	50	58.5	69.1	82.6	87.7		45.1	11.5	26	30.1	37.6	44.9	52.6	60	65.1		52.7	15.9	28.3	33.4	43.3	51.2	61.6	73.3	80.4
Animal protein (g/kg bw)	0.8	0.2	0.4	0.5	0.6	0.7	0.9	1.1	1.2		0.7	0.2	0.4	0.4	0.6	0.7	0.9	1	1.1		0.7	0.2	0.4	0.5	0.6	0.7	0.9	1.1	1.2
Animal protein (%En)	10.9	2.2	7.7	8.3	9.4	10.6	12.2	13.8	14.6		10.7	2.8	5.9	7.2	8.9	10.5	12.4	14.5	15.8		10.8	2.6	6.5	7.7	9.1	10.5	12.3	14.1	15.1
Vegetable protein (g/day)	32.8	7.3	21.5	23.4	27.3	32.4	37.3	42.6	45.2		25.6	5.3	17.1	18.8	22	25.4	29	32.3	34.7		29	7.2	18.1	20.1	23.8	28.5	33.6	38.1	42.2
Vegetable protein (g/kg bw)	0.4	0.1	0.3	0.3	0.3	0.4	0.5	0.6	0.6		0.4	0.1	0.3	0.3	0.3	0.4	0.5	0.6	0.6		0.4	0.1	0.3	0.3	0.3	0.4	0.5	0.6	0.6
Vegetable protein (%En)	5.9	1	4.5	4.8	5.2	5.8	6.5	7	7.5		5.9	0.9	4.5	4.8	5.3	5.9	6.5	7	7.5		5.9	0.9	4.5	4.7	5.3	5.9	6.5	7	7.5
Fat (g/day)	95	18.3	65.2	72.5	82.5	94.5	105.9	117.7	127.2		75.1	13.2	52.8	57.4	66.2	74.6	83.8	91.9	96.8		84.6	18.5	56.1	61	72.1	83.3	96.4	107.5	115.8
Fat (%En)	37.3	3.6	31.2	32.8	34.7	37.3	39.5	42.1	43.5		38.6	2.4	34.6	35.6	37	38.4	40.3	41.7	42.5		38	3.1	32.9	34	35.8	37.9	40.1	42.1	43.1
SFAs(a) (g/day)	29.2	6.2	20	21.6	25	28.4	33.4	37.2	40.4		22.9	4.9	15.2	16.4	19.2	23.1	26.5	28.9	30.6		25.9	6.3	16.7	18	21.5	25.4	29.6	34.2	36.8
SFAs(a) (%En)	11.4	1.2	9.5	9.9	10.5	11.3	12.2	12.9	13.5		11.6	1.4	9.4	9.9	10.7	11.6	12.6	13.2	13.8		11.5	1.3	9.4	9.9	10.6	11.5	12.4	13.1	13.7
MUFAs(b) (g/day)	44.3	9	29.9	33.2	38.4	43.7	50.4	55.5	58.9		35.5	6.8	24.9	27	30.6	34.9	40.1	44.4	47.9		39.7	8.9	26	28.5	33.4	39.3	45.2	51.3	54.7
MUFAs(b) (%En)	17.5	2.5	13.5	14.1	15.7	17.4	19.1	20.6	22.1		18.4	2.3	15.2	15.7	16.8	18.3	19.8	21.3	22.3		18	2.4	14.2	15.1	16.3	17.9	19.4	21	22.2
PUFAs(c) (g/day)	13.6	3.8	8	9.3	11	13.4	15.4	18	20.1		10.7	2.7	6.9	7.7	8.8	10.5	12.2	13.9	15.2		12.1	3.5	7.3	8	9.7	11.7	14.1	16.1	18.2
PUFAs(c) (%En)	5.3	1.1	3.8	4.1	4.6	5.2	5.8	6.5	7.3		5.5	1	4.1	4.3	4.8	5.4	6.1	6.8	7.3		5.4	1.1	3.9	4.2	4.7	5.3	6	6.6	7.3
Cholesterol (mg/day)	328.6	90.7	192.4	221.3	270.9	320.9	373.6	463.2	512.7		244.2	42.2	175.9	192.6	217.4	242.1	271.6	299.2	315.2		284.4	77.5	167.9	192.4	233.8	277.3	331.5	379	434.9
Carbohydrates (g/day)	251.8	54.2	163.8	182.9	216.4	247.7	280.8	324.1	346.8		195.9	40.2	132.7	148.3	168.6	192.9	224.9	248.7	263.5		222.6	54.7	143.6	157.6	182.4	219	253.7	292.8	315.4
Carbohydrates (%En)	41.9	4.7	34.6	36.1	38.7	41.7	45.1	48.4	50.1		42.4	4.6	34.5	36.3	39.9	42.8	45.3	48.2	49.4		42.2	4.6	34.6	36.2	39.3	42.3	45.3	48.2	49.7
Starch (g/day)	149.7	35.1	95.1	107.4	125.4	147.7	171.7	195.7	212.3		109.7	26.1	68.4	77.6	92.2	107.7	127.2	143.1	151.6		128.7	36.3	74.6	85	103.8	126.3	150.2	177.4	193.3
Starch (%En)	26.5	4.1	20.2	21.3	23.8	26.7	29.4	31.8	33.4		25.1	4.2	17.6	20	22.8	25.3	28	30.2	31.3		25.8	4.2	18.7	20.4	23.2	26	28.5	30.9	32.7
Total sugars (g/day)	87.2	27.4	50.6	57.2	68.8	83.9	103.7	121.8	131.5		75.2	19.9	46.2	50.8	60.6	73.6	89	101.8	108.9		80.9	24.3	46.1	52.3	63.1	78	95.6	112	122.1
Total sugars (%En)	15.5	3.6	10	11	13	15.5	17.8	20.2	22.2		17.6	3.5	12.3	13.6	15.2	17.4	19.9	22.1	23.4		16.6	3.7	10.8	12	14	16.5	18.9	21.6	22.9
Dietary fibre (g/day)	20.2	6.2	11.1	12.4	15.8	19.6	23.8	28.4	32.1		17.2	5.1	10.1	11.1	13.2	16.9	20.5	23.4	25.7		18.6	5.8	10.4	11.5	14.1	18.5	21.8	25.9	29.2
Dietary fibre (g/1000 kcal/day)	9.1	2.5	5.5	6.2	7.4	8.9	10.6	12.1	14.2		10.2	2.4	6.7	7.2	8.5	10.1	11.8	13.2	14.3		9.7	2.5	6	6.8	7.9	9.5	11.1	13	14.3
Alcohol (g/day)	11.7	12.8	0	0	1.5	7.4	16.6	28.6	33.3		4.9	5.8	0	0	0.4	2.7	8.3	12.8	16.1		7.7	10.7	0	0	0	1.8	12.1	21.1	30.3
Alcohol (%En)	3.3	3.9	0	0	0	2.1	4.9	9	11.9		1.8	3	0	0	0	0.5	2.8	5.8	7.3		2.5	3.5	0	0	0	0.5	3.9	7.1	9.6
Vitamins
Vitamin A (REs µg/day)	940.8	310	529.1	596.3	739.6	898.5	1081.4	1296.2	1397.6		832.2	280.7	452.8	532.9	655.2	783.5	968.2	1173.6	1288.1		883.5	301.7	490	556.5	688.4	841.6	1028	1239.3	1370.9
Retinol (µg/day)	295.9	93.3	160.4	193.3	238.4	293.8	351.5	402	428.8		240.9	111.3	94.7	123	171.9	231.2	295.3	353	401.2		267.2	108.9	115.5	143.8	199.6	257.8	322.5	386.4	438.2
β-carotene (µg/day)	3772.8	1511.3	1743.3	2132.8	2694.4	3540.9	4529.1	5733	6617.4		3485.1	1526.3	1481.8	1784.8	2410.8	3229.6	4268.2	5410.7	6087.7		3622	1538	1579.6	1909.7	2528.4	3386.8	4416	5613.9	6437.7
Vitamin B1 (Thiamine) (mg/day)	1.3	0.3	0.8	0.9	1.1	1.3	1.4	1.7	1.9		1	0.2	0.7	0.8	0.9	1	1.1	1.3	1.4		1.1	0.3	0.7	0.8	0.9	1.1	1.3	1.5	1.7
Vitamin B1 (Thiamine) (g/1000 kcal/day)	0.6	0.1	0.4	0.5	0.5	0.6	0.6	0.7	0.7		0.6	0.1	0.5	0.5	0.5	0.6	0.7	0.7	0.8		0.6	0.1	0.5	0.5	0.5	0.6	0.6	0.7	0.7
Vitamin B2 (Riboflavin) (mg/day)	1.6	0.4	1.1	1.2	1.4	1.6	1.8	2.1	2.2		1.3	0.3	0.9	1	1.1	1.3	1.5	1.7	1.9		1.5	0.4	0.9	1	1.2	1.4	1.7	1.9	2.1
Vitamin B3 (Niacin) (mg/day)	24	5.1	16.6	17.8	20.5	23.4	27	31	33.6		17.7	3.1	12.7	13.6	15.6	17.8	19.7	21.6	23		20.7	5.1	13.2	14.7	17.3	20.3	23.4	26.9	30.4
Vitamin B6 (Pyridoxine) (mg/day)	2.3	0.6	1.5	1.6	1.9	2.3	2.7	3	3.3		1.8	0.4	1.2	1.3	1.6	1.8	2	2.3	2.5		2	0.5	1.3	1.4	1.7	2	2.4	2.7	2.9
Total Folate (µg/day)	341.8	76.9	227.8	250	284.7	339	389.6	427.3	483.9		289.4	80.5	180.4	194.9	229.5	283.2	337.1	388.5	419.5		314.4	84	192.6	213.5	250.4	310.5	363	411.7	457
Dietary Folate Equivalent(e) (µg/day)	344.3	78.5	227.9	250.4	287.1	340.4	392.1	429.3	491.8		292.3	82.4	180.9	196.9	230.8	285.2	339.5	393	424.7		317.1	85.6	193	214.2	251.6	313	364.9	416.8	458.9
Dietary Folate (µg/day)	338.3	75.7	224.5	249	281.7	335.6	384.2	421.5	477.8		285.4	78.1	178.2	192.5	228.1	280.9	331.2	386	416.4		310.6	82.3	190.7	210.8	249	306.9	358.9	408.9	449.7
Folic acid (µg/day)	3.7	14.1	0	0	0	0	0	0	31.7		3.9	11	0.1	0.2	0.3	0.4	0.7	14.8	25.4		3.7	12.6	0	0	0	0	0	10.6	27.3
Vitamin B12 (Cobalamin) (µg/day)	6.2	2.8	3.1	3.7	4.7	5.5	7.1	9.4	10.7		4.6	1.2	2.9	3.3	3.8	4.5	5.3	6	6.7		5.4	2.1	2.8	3.3	4.1	5	6.1	7.8	9
Vitamin C (Ascorbic acid) (mg/day)	129.3	50.8	63.2	72.8	92.8	121.2	153.8	198.2	225.9		120.4	50.5	52.4	60.5	81	113.8	150.2	188.4	213.8		124.7	51.3	56	65.9	84.9	117.5	152	195.6	221.3
Vitamin D (cholecalciferol) (µg/day)	3.2	0.3	2.8	2.8	3	3.2	3.4	3.6	3.7		2.5	1	1.3	1.5	1.8	2.4	3	3.7	4.5		2.9	0.9	1.6	1.8	2.2	2.7	3.3	4	4.5
Vitamin E (Tocopherol) (mg/day)	14.5	3.9	8.8	9.8	11.7	14.3	16.8	20	21.5		12.4	3.1	7.6	8.6	10.2	12.3	14.5	16.5	17.7		13.4	3.6	8	9.1	10.8	13.2	15.7	18.3	19.9
Vitamin K (Phylloquinone) (µg/day)	218.9	144.5	68.8	90.9	128.8	183.3	275.7	374.3	493.7		207.2	123	71.3	89	127	179	257.4	349	428		213.1	133.4	70.3	89.1	127.8	181	264.8	363.4	453.4
Minerals
Calcium (mg/day)	827.3	213.7	500.5	561.8	685.5	811	966.6	1106.9	1205.5		731.4	218.6	413.8	462.5	574.5	706	871.1	1008.7	1116.5		777.1	221.7	449.7	504	620.5	759.2	921	1066.2	1177.7
Iron (mg/day)	13.2	2.5	9.5	10	11.4	13.2	14.7	16.5	17.6		10.4	2.2	7.1	7.6	8.8	10.3	11.8	13.4	14.2		11.7	2.7	7.5	8.4	9.8	11.5	13.5	15.4	16.6
Magnesium (mg/day)	383.2	98	246.7	276.7	314.2	369.5	431.5	524.8	567.6		299.6	74.6	193	212.8	245.1	292.4	344	398.7	431.7		339.5	95.8	206.4	227.7	272.6	331	391.4	464.9	522
Phosphorus (mg/day)	1438.3	296.2	989.6	1085.5	1248.9	1426.5	1584.3	1786	1973.1		1122.2	212.9	787.5	842.1	972.8	1113.8	1263.1	1398.3	1484		1272.8	298.4	825.4	912.6	1062.1	1252.9	1456.8	1631	1780.1
Potassium (mg/day)	3462.2	721.5	2291.7	2562.4	2990.6	3404.5	3871.4	4383	4755.5		2913.8	567.9	2007.8	2224.6	2521.5	2864.7	3293.5	3661.1	3953.9		3175.2	697.7	2113.4	2297.4	2711.2	3122.8	3595.7	4136.6	4400.2
Sodium (mg/day)	2274.7	793.7	1201.1	1334.6	1702.6	2180.4	2742.1	3382.9	3697.7		1823.3	647.5	935.6	1114.7	1349.5	1733.4	2161.9	2635.3	3087.6		2039.9	757.6	1046.8	1179.7	1483.9	1904.8	2417.3	3094.1	3515.2
Zinc (mg/day)	12.6	2.8	8.6	9.3	10.7	12.3	14.2	16.1	17.8		9.7	1.6	7.3	7.7	8.5	9.5	10.7	12	12.6		11.1	2.6	7.4	8.1	9.3	10.8	12.7	14.6	15.7
(a) SFAs: saturated fatty acids
(b) MUFAs: mono-unsaturated fatty acids
(c) PUFAs poly-unsaturated fatty acids
(d) SD: standard deviation
(e) Expresses the folate content of foods by considering the different bioavailability of naturally occurring folate and added folic acid

## Sheet: S7_65-74 years
Table S7. Usual intakes of energy, macronutrients, micronutrients in elderly (65-74 years) by sex - from food and beverage sources only, all nutrients and percentiles
65-74 years	Males (n = 65)										Females (n = 91)										Total (n = 156)
	Mean	SD	P5	P10	P25	P50	P75	P90	P95		Mean	SD	P5	P10	P25	P50	P75	P90	P95		Mean	SD	P5	P10	P25	P50	P75	P90	P95
Energy (kcal/day)	2188.6	533.9	1578.9	1609.8	1787.8	2100.3	2458.8	3019.6	3184.1		1659	348.1	1094.5	1262.9	1399.1	1586.6	1926.9	2075.9	2222.4		1879.4	502.9	1142.3	1332.1	1535.1	1840.3	2142.6	2466.9	2830.2
Protein (g/day)	87.3	22.3	58.7	61.9	71.4	85	96.3	114.2	118.9		67.2	14.2	46.5	50.6	57	66.5	77.2	86.5	89.9		75.5	20.3	46.2	52.1	60.6	73.3	86.7	102.8	109.9
Protein (g/kg bw)	1.1	0.3	0.6	0.7	0.8	1.1	1.3	1.5	1.8		1	0.3	0.7	0.7	0.8	1	1.1	1.4	1.5		1	0.3	0.6	0.7	0.8	1	1.2	1.4	1.6
Protein (%En)	15.9	2	12.5	13.2	14.9	15.9	17.3	18.8	19		16.3	1.9	13.8	14	14.8	16.2	17.6	18.6	19.5		16.1	2	13.3	13.7	14.7	16	17.4	18.6	19.7
Animal protein (g/day)	55	16.4	31.4	38.5	42.7	52.1	65.1	75.2	82.7		41.8	11.4	25.8	28.2	33.2	41.5	49.4	58.4	62.3		47.3	15	26.4	29.3	36.9	45	57.2	66.8	71.7
Animal protein (g/kg bw)	0.7	0.3	0.4	0.4	0.5	0.6	0.8	1	1.1		0.6	0.2	0.4	0.4	0.5	0.6	0.7	0.9	1		0.6	0.2	0.4	0.4	0.5	0.6	0.8	1	1.1
Animal protein (%En)	9.9	2.3	6.5	7.1	8.3	9.6	11.2	13	13.8		10.1	2.1	6.9	7.8	8.8	10	11.4	12.4	13.5		10	2.1	6.7	7.5	8.6	9.8	11.5	12.6	13.8
Vegetable protein (g/day)	32.3	9.2	19.1	21.2	25.9	30.3	36.6	46.7	51		25.4	5.5	16.7	18.6	21.6	25.3	28.8	33.6	35.1		28.3	7.9	16.5	19.1	23.4	27.7	32	38.1	44.4
Vegetable protein (g/kg bw)	0.4	0.1	0.2	0.2	0.3	0.4	0.5	0.6	0.6		0.4	0.1	0.2	0.3	0.3	0.4	0.5	0.5	0.6		0.4	0.1	0.2	0.3	0.3	0.4	0.5	0.5	0.6
Vegetable protein (%En)	6	0.8	4.5	5	5.5	6	6.5	6.7	7.5		6.2	0.9	4.8	5.1	5.7	6.2	6.7	7.3	7.7		6.1	0.9	4.6	5.1	5.6	6.1	6.6	7.3	7.7
Fat (g/day)	87.9	23.2	57.9	60.8	72.2	80.5	98.7	120.5	133.4		68.4	15.4	46.8	49.3	58.3	66.8	79.2	87.2	96.4		76.5	21	46.8	53.6	62	72.8	88.8	108.3	117.4
Fat (%En)	35.7	4.1	29.3	31.1	33.3	35.3	38.9	41.1	41.6		36.8	4.1	30.5	32.4	34.3	36.7	38.7	43	44.8		36.3	4.1	30	31.2	33.9	36.1	38.7	41.8	43.8
SFAs(a) (g/day)	25.5	7.2	15.5	15.9	20.8	24.4	29.5	35.6	37.8		21.4	6.2	13.5	14.3	16.4	21.2	25.8	29.2	31.5		23.1	6.9	13.7	14.8	17.8	22.9	27.6	32.5	36.4
SFAs(a) (%En)	10.4	1.9	6.9	8	9.5	10.5	11.5	12.3	12.6		11.4	2.1	8.8	9.3	10	11	12.5	13.9	15.3		11	2.1	7.9	8.7	9.8	10.8	12.2	13.5	14.6
MUFAs(b) (g/day)	42.9	11.7	24.8	28.7	34.8	41.7	51.3	59.1	60.6		32.4	7.1	22.1	23.6	28	32	36.7	41.8	46		36.8	10.3	22.5	24.3	29.7	35.1	42.5	50.3	55.9
MUFAs(b) (%En)	17.5	2.4	13.9	14.2	15.8	17.7	19.2	20.9	21.6		17.6	2.7	13.9	14.2	16.1	17.5	19.5	20.6	22.5		17.6	2.5	13.7	14.2	15.9	17.5	19.3	20.8	21.8
PUFAs(c) (g/day)	12.2	4.4	7.4	8.4	9.1	11.8	13.7	16.2	19.9		9.1	2.8	5.8	6.1	7.2	8.5	10.6	13	15.1		10.4	3.8	5.9	6.5	7.9	9.5	12.3	14.8	17.5
PUFAs(c) (%En)	4.8	0.9	3.8	3.9	4.3	4.7	5.3	5.6	6		4.9	1	3.4	3.9	4.3	4.6	5.3	6.3	7		4.8	1	3.5	3.9	4.3	4.6	5.3	6	6.6
Cholesterol (mg/day)	296.6	88.1	183	198.4	227.8	292.1	357.1	423.2	447.9		220.4	46.6	156.8	171.4	184.6	215.8	253	292.6	300.8		252	73.2	156	173.4	192.8	241.6	293.7	352.5	385.7
Carbohydrates (g/day)	240.3	62.5	156.3	169.9	194.1	233	277.8	324.7	368.1		194.3	44.6	121.4	138.3	163.1	194.7	226.2	249.6	275.1		213.4	56.9	124.7	146.6	173.9	207.6	249.4	292.8	316.6
Carbohydrates (%En)	42	4.7	34.3	35	38.4	42.4	45.2	48	49.4		44.3	4.5	37.1	38.5	41	44.8	47.2	49.4	50.8		43.4	4.7	35.7	36.7	40.3	43.8	46.6	49.4	50.8
Starch (g/day)	141.2	43.4	75.9	90.7	111.2	135.4	168	214.9	221.8		105.9	31.1	61.1	65.5	82.2	103.2	129.7	145.7	168.4		120.6	40.2	62.9	72.3	93.1	113.9	142.2	177.6	202
Starch (%En)	26.1	4.7	18.7	20.2	22.7	25.6	30.1	32.4	33.4		25.5	4.4	19	20	22.4	25.5	27.9	31.5	33.2		25.7	4.5	18.7	19.9	22.5	25.5	28.4	32	33.6
Total sugars (g/day)	84.9	24.1	47.2	52.2	68.4	86.8	100.4	116.6	123.6		76.7	15.6	52.9	56.6	67.4	75.3	85.5	95.8	99.8		80.1	19.8	49.8	53.5	67.2	79.1	93.5	103.6	118
Total sugars (%En)	16.1	3.9	10.7	11.3	13.3	16.1	18.6	20.6	22		19	1.8	15.8	16.6	17.7	19	20.2	20.8	21.7		17.8	3.2	12.6	13.4	15.5	17.9	19.9	21.4	22.9
Dietary fibre (g/day)	23.5	7	13.2	15.5	18.6	23.1	26.2	34.6	37.6		20.1	4.9	12.6	14.5	16.2	19.8	23.9	26.1	27.5		21.5	6	12.1	14.6	17.4	21.2	25.3	28.8	33.2
Dietary fibre (g/1000 kcal/day)	11.2	2.1	7.6	8.7	9.9	11	12.2	13.9	15.4		12.6	2.8	8.4	9.3	10.4	12.4	14.4	16.2	17.6		12	2.6	7.8	8.8	10.1	11.9	13.7	15.9	16.4
Alcohol (g/day)	18.8	14.3	0	1.5	9.3	16.6	24.9	35.5	40.8		5.3	7.7	0	0	0	1.2	9.3	15.8	21.1		10.2	11.9	0	0	0	7.2	16.4	26.8	33.3
Alcohol (%En)	5.6	4.1	0	0	2.8	5.5	7.9	10.5	13.3		1.9	2.7	0	0	0	0	3.8	5.9	7.5		3.4	3.8	0	0	0	2.5	5.8	8.5	10.9
Vitamins
Vitamin A (REs µg/day)	1165.5	325.3	609.1	737.3	1019.5	1157.2	1347.2	1476	1512.3		920.1	234.3	540.3	668.3	787.3	918.4	1046.9	1190.3	1247.5		1020.4	290.5	572.7	668.4	852.6	1018.1	1177.2	1337.5	1373.4
Retinol (µg/day)	350.7	124.1	175.7	191.9	290.5	351.9	400.7	467.8	491.7		228.2	94	94.4	109.1	168.4	216.3	284.6	324.5	389.5		281.7	118.3	117.2	142.2	213.9	271	337.8	398.3	443.9
β-carotene (µg/day)	4334	1317.6	2314.1	2563.5	3331.3	4460.8	5352.7	5949.1	6618		4038.1	586.2	2949.7	3273.4	3653	4044.3	4417.1	4856.4	4945.1		4158.7	969.7	2436.5	2824.5	3461.7	4166.2	4878.5	5469.1	5772.8
Vitamin B1 (Thiamine) (mg/day)	1.1	0.3	0.8	0.8	0.9	1.1	1.2	1.6	1.7		0.9	0.2	0.6	0.7	0.8	1	1	1.2	1.3		1	0.3	0.7	0.7	0.8	1	1.1	1.3	1.6
Vitamin B1 (Thiamine) (g/1000 kcal/day)	0.5	0.1	0.4	0.4	0.5	0.5	0.6	0.7	0.7		0.6	0.1	0.5	0.5	0.5	0.6	0.6	0.7	0.7		0.6	0.1	0.4	0.5	0.5	0.5	0.6	0.7	0.7
Vitamin B2 (Riboflavin) (mg/day)	1.5	0.4	1.1	1.1	1.3	1.5	1.7	2	2.3		1.4	0.3	0.8	0.9	1.1	1.4	1.5	1.8	2		1.4	0.4	0.8	1	1.2	1.4	1.6	1.9	2.1
Vitamin B3 (Niacin) (mg/day)	21.8	5.3	15.2	17	19.2	20.4	24	28.1	30.1		16.8	3.8	10.8	12.2	14	16.5	19.7	21.8	23.3		18.9	5	11.6	12.6	15.3	18.7	21.5	24.6	27.2
Vitamin B6 (Pyridoxine) (mg/day)	2.1	0.6	1.4	1.4	1.7	2.1	2.3	2.7	3.1		1.7	0.4	1	1.1	1.4	1.7	2	2.4	2.5		1.9	0.5	1.1	1.2	1.5	1.9	2.2	2.5	2.8
Total Folate (µg/day)	335.4	95.7	199	208.8	261.6	325.5	389.5	483.7	509.6		299.8	75.3	177.4	210.9	250.9	289.1	353.5	386.1	417		314.6	85.4	179.3	210.1	253.6	305.7	376.6	429.8	486.2
Dietary Folate Equivalent(e) (µg/day)	335.5	95.9	198.9	208.7	261.5	325.5	389.5	483.9	509.7		301.7	76.4	177.4	211.2	251.4	289.9	354	387	417.9		315.7	86	182	209.8	253.6	308.1	377.4	431	487.8
Dietary Folate (µg/day)	335.3	95.6	199.1	209	261.6	325.6	385.2	483.5	509.3		296.8	73.8	178	211.5	250.4	284	347.8	383.7	413.4		312.8	84.9	181.2	209.8	253	303.6	372.6	429.1	485.5
Folic acid (µg/day)	n.a.	n.a.	n.a.	n.a.	n.a.	n.a.	n.a.	n.a.	n.a.		3	9.9	0	0	0	0	0	7.7	24.9		1.9	8.1	0	0	0	0	0	0	16.9
Vitamin B12 (Cobalamin) (µg/day)	7.2	1.8	5	5.2	6.1	7	8	10	10.4		4.3	1.5	2.2	2.6	3.3	4.2	4.8	5.9	7		5.4	2.2	2.8	3.2	3.9	5	6.2	7.9	10.4
Vitamin C (Ascorbic acid) (mg/day)	163.8	85.4	59.6	71.4	96.1	157.2	211.1	242.1	292.4		138.4	54.1	74.7	82.9	93.3	129.6	174.2	214.8	246.4		149	68	65.3	78.3	93.1	141.2	193	229.7	267.2
Vitamin D (cholecalciferol) (µg/day)	2.6	0.1	2.3	2.4	2.5	2.6	2.6	2.7	2.7		2	0.6	1.1	1.4	1.7	2.1	2.3	2.7	2.9		2.3	0.3	2	2.1	2.2	2.3	2.4	2.5	2.5
Vitamin E (Tocopherol) (mg/day)	15.1	4.2	8.7	9.6	12.5	14.8	18	20.4	21.8		11.8	2.2	8.2	9	10.3	11.9	13.1	14.6	15.5		13.2	3.5	7.6	8.7	11	13	15.3	17.9	19.2
Vitamin K (Phylloquinone) (µg/day)	226.4	146.7	55.3	75.2	138.8	191.3	296.8	407.3	514.1		240.8	85.9	135.5	148.6	180.5	226.2	289.4	343.4	410.8		233.5	109.2	98.8	115.4	161.7	217.9	284.3	368.8	445.6
Minerals
Calcium (mg/day)	818	238.6	511.9	535.9	649.3	805.2	916.1	1148	1332.6		778.2	174.6	467.5	564.3	664.4	809.5	885.7	989.7	1062.1		794.5	204.6	476.1	538.9	661.6	798.7	901	1019.1	1147.5
Iron (mg/day)	14.3	3.2	9.8	10.6	12.4	13.8	16	18.4	19.8		10.4	2	7	7.6	9	10.6	11.9	12.7	13.6		12	3.1	6.8	8.1	9.8	11.8	13.6	15.9	17.9
Magnesium (mg/day)	365.4	112.2	224.1	251.7	285.6	346.7	428.8	502.4	557.4		291.4	61.8	199.6	217.5	243.4	285.9	337.2	362.1	397		322.2	91	192.4	218.1	263.7	307.2	370.2	432.8	491.6
Phosphorus (mg/day)	1384	353.4	893	963.6	1194.2	1340.7	1586.7	1847.7	1911.7		1109.6	247.7	706.4	834.5	937	1101.4	1277.7	1362.5	1502.7		1223.7	322.6	735.6	854.8	1014.3	1219.5	1398.5	1574.3	1803.8
Potassium (mg/day)	3616.9	890.1	2235.5	2554.2	3047.1	3547.6	4055.5	4593.1	5140.8		3011.3	420.8	2299.4	2453.8	2755.4	3007.8	3245.9	3515.2	3820.6		3263.8	699	2206.1	2322.8	2780.7	3266.1	3704.9	4204.8	4364.3
Sodium (mg/day)	2384	738.1	1372.1	1539.1	1894.3	2379.7	2785.3	3030.1	3363.3		1710.3	539.1	905.8	1121.5	1352.5	1587.5	2053.7	2558.7	2743.4		1991	702.8	1011.7	1228.5	1485.9	1876.7	2429.5	2872.6	3138.7
Zinc (mg/day)	12.3	2.5	8.6	9.3	10.4	11.9	14.2	16	16.9		9.4	1.2	7.3	7.9	8.5	9.4	10.3	10.9	11.3		10.6	2.2	7.2	7.9	9	10.3	11.8	13.7	15.2
(a) SFAs: saturated fatty acids
(b) MUFAs: mono-unsaturated fatty acids
(c) PUFAs poly-unsaturated fatty acids
(d) SD: standard deviation
(e) Expresses the folate content of foods by considering the different bioavailability of naturally occurring folate and added folic acid
n.a.: number of subject with more than one positive intake within person variance cannot be extimated
