# Supplementary material for: The National Food Consumption Survey IV SCAI: Nutrient Intakes and Related Dietary Sources in Italy
Source: Nutrients. 2025 Dec 27;18(1):88. doi: 10.3390/nu18010088 (PMC12787946; doi:10.3390/nu18010088)
Supplement: Supplementary file 1 [file nutrients-18-00088-s001.zip › Supplementary material_Tables S8-S14 Dietary sources.xlsx]

## Sheet: Index
Contribution of food categories to total intake of energy, macronutrients and micronutrients -The National Food Consumption Survey IV SCAI 2017-2020
Table S8. Percentage contribution of food categories to total intake of energy, macronutrients and micronutrients in infants (3-11 months)
Table S9. Percentage contribution of food categories to total intake of energy, macronutrients and micronutrients in toddlers (1-2 years)
Table S10. Percentage contribution of food categories to total intake of energy, macronutrients and micronutrients in children (3-9 years)
Table S11. Percentage contribution of food categories to total intake of energy, macronutrients and micronutrients in adolescents (10-17 years)
Table S12. Percentage contribution of food categories to total intake of energy, macronutrients and micronutrients in adults (18-64 years)
Table S13. Percentage contribution of food categories to total intake of energy, macronutrients and micronutrients in elderly (65-74 years)
Table S14. Percentage contribution of food categories to total intake of energy, macronutrients and micronutrients in total population (3 months-74 years)

## Sheet: S8_3-11 months
Table S8. Percentage contribution of food categories to total intake of energy, macronutrients and micronutrients in infants (3-11 months)
3-11 months	n	Water	Energy	Protein	Animal protein	Vegetal protein	Fats	SFAs(a)	MUFAs(b)	PUFAs(c)	Cholesterol	Carbohydrates	Starch	Total sugars	Dietary fiber	Alcohol	Iron	Calcium	Sodium	Potassium	Phosphorus	Zinc	Magnesium	Vitamin B1	Vitamin B2	Vitamin B3	Vitamin C	Vitamin B6	Retinol Equivalent	Retinol	Beta-caroten	Vitamin E	Vitamin D	Vitamin K	Vitamin B12	Dietary folate	Folic acid	Folate Equivalent
Cereals, cereal products and substitutes	150	0.5	18.7	18.1	0.4	64.3	3.5	2.5	2.5	7.9	2.4	32.5	71.3	4.4	23.1	0	35.2	9.4	9.5	6.7	12.3	10.6	16	42.7	17	37.5	2.2	22.8	0.6	0.3	1	2.6	4.2	1.4	0.5	13.7	3.3	10.5
Bread	150	0.1	0.7	0.9	0	3.1	0.1	0.1	0.1	0.3	0	1.3	2.9	0.1	2.2	0	0.7	0.1	3.4	0.5	0.8	0.8	1.2	0.7	0.2	0.8	0	0.5	0	0	0	0.1	0	0.1	0.1	1.2	0	0.8
Pasta & pasta substitutes	150	0.3	10.4	10.7	0	38.7	0.9	0.5	0.2	3.3	0.2	18.9	43	1.3	10.5	0	23.7	6	0.8	1.9	3.9	4.5	5.3	23.9	10.8	26.3	0	15.2	0	0	0	0	0.1	0	0.1	6.7	0	4.7
Pizza	150	0	0.1	0.1	0	0.3	0	0	0	0.1	0	0.1	0.3	0	0.1	0	0	0	0.3	0	0	0	0	0	0	0	0	0	0	0	0	0	0	0	0	0.1	0	0.1
Rice	150	0	0.2	0.1	0	0.5	0	0	0	0	0	0.4	0.9	0	0.1	0	0.1	0	0	0	0.1	0.1	0.2	0.1	0	0.1	0	0.2	0	0	0	0	0	0	0	0.1	0	0.1
Grains and flour	150	0.1	3.6	3.4	0	12.3	0.5	0.2	0.2	1.9	0	6.5	14.5	0.7	5.6	0	5.3	1.3	0.3	2	4.4	2.9	6.2	12.5	2.3	5.4	0.7	2.8	0.4	0	0.9	1.2	1.1	1	0	2.9	0	2
Breakfast cereals	150	0	0.4	0.3	0	1.1	0.2	0.1	0.1	0.5	0	0.7	1.6	0.1	1.3	0	0.9	0.1	0.1	0.4	0.8	0.6	0.4	0.9	0.1	0.1	0	0.1	0	0	0	0.2	0	0	0	0.3	0	0.2
Biscuits	150	0	2.1	1.7	0.3	5.2	1	0.9	1.1	0.9	1.3	3.3	5.3	1.8	2	0	3.6	1.7	2.2	1.5	1.6	1.1	1.7	3.9	3.2	4.1	1.5	3.6	0	0	0	0.5	2.7	0.1	0.2	1.4	3.3	2
Savoury fine bakery products	150	0	0.9	0.8	0	2.7	0.6	0.5	0.5	0.9	0.2	1.2	2.6	0.1	1.1	0	0.7	0.1	2	0.3	0.6	0.5	0.9	0.8	0.3	0.7	0	0.3	0	0	0	0.3	0	0.1	0	0.9	0	0.6
Cakes and sweet snacks with and without creams	150	0	0.2	0.1	0.1	0.3	0.1	0.1	0.1	0.1	0.7	0.3	0.2	0.3	0.1	0	0.1	0	0.3	0.1	0.1	0.1	0.1	0	0.1	0	0	0	0.1	0.2	0	0.2	0.3	0	0.1	0	0	0
Pulses or legumes	150	0.4	1.2	3.1	0	11.2	0.2	0.1	0.1	0.5	0	1.7	3.7	0.3	8.1	0	4.2	0.5	0.5	3.2	2.8	2.1	4.4	2.6	0.7	1.5	0.7	3.2	0.5	0	1.3	0.7	0	1.2	0	13.6	0	9.5
Vegetables, fresh and processed	150	4.4	1.4	2.9	0.1	10.1	0.2	0.1	0.1	0.7	0.1	2	0.4	3.2	15	0	5.5	2.8	11.7	12	4.6	11	8.6	4.2	4.2	5.1	10	7.3	27.7	0	73.2	5.5	0	55.8	0.1	18.1	0	12.6
Leafy vegetables, fresh	150	0.3	0.1	0.3	0	1	0	0	0	0.1	0	0.1	0.1	0.1	0.8	0	0.9	0.4	0.3	1	0.3	0.7	1.6	0.2	0.8	0.6	1.3	0.4	1.6	0	4.3	0.7	0	40.7	0	3.2	0	2.2
Tomatoes, fresh	150	0.4	0.1	0.2	0	0.7	0	0	0	0.1	0	0.1	0	0.3	1.4	0	0.3	0.1	0.1	1.4	0.3	0.1	0.5	0.2	0	0.5	1.4	0.7	3.5	0	9.1	0.8	0	0.7	0	0.8	0	0.5
Other fruiting vegetables, fresh	150	0.9	0.2	0.5	0	1.7	0	0	0	0.1	0	0.2	0	0.3	2	0	0.9	0.3	0.4	2.3	1.2	0.4	1.7	1.1	0.9	0.9	1.6	1.4	1.3	0	3.4	1.5	0	0.7	0	2.4	0	1.7
Other vegetables, fresh	150	1.6	0.6	0.7	0	2.6	0	0	0	0	0	1.1	0	1.9	6.5	0	1.8	1.1	2.7	3.3	1.4	7.3	2	0.9	0.6	1.6	0.9	2.7	18.8	0	49.7	1	0	2.9	0	4.2	0	3
Roots and onions, fresh	150	0.9	0.2	0.9	0	3.3	0	0	0	0.2	0	0.2	0	0.4	3.5	0	1.1	0.7	1.9	3.2	1.1	2.1	2.1	1	1.6	0.8	3.8	1.2	1.8	0	4.9	0.8	0	7.2	0	6.1	0	4.3
Vegetables processed	150	0.3	0.2	0.3	0.1	0.8	0.1	0	0	0.2	0.1	0.3	0.2	0.3	0.6	0	0.4	0.1	0.2	0.8	0.4	0.4	0.6	0.8	0.1	0.7	0.9	0.7	0.6	0	1.6	0.8	0	2.4	0.1	1.3	0	0.9
Spices and Herbs	150	0	0	0	0	0.1	0	0	0	0	0	0	0	0	0.2	0	0.2	0.1	6.1	0.1	0	0	0.1	0	0	0	0	0	0.1	0	0.2	0	0	1.1	0	0.1	0	0.1
Potatoes, tubers and their products	150	0.7	0.9	0.7	0	2.7	0.2	0.1	0	1	0	1.5	3.5	0.1	2.3	0	0.9	0.2	0.2	5	1.1	2.3	2.8	1.4	0.4	3.2	1.6	4.9	0.1	0	0.2	0.1	0	0.1	0	3.6	0	2.5
Potatoes and potato products, excl. potato chips	150	0.7	0.9	0.7	0	2.7	0.2	0.1	0	1	0	1.5	3.5	0.1	2.3	0	0.9	0.2	0.2	5	1.1	2.3	2.8	1.4	0.4	3.2	1.6	4.9	0.1	0	0.2	0.1	0	0.1	0	3.6	0	2.5
Potato chips and french fries	150	0	0	0	0	0	0	0	0	0	0	0	0	0	0	0	0	0	0	0	0	0	0	0	0	0	0	0	0	0	0	0	0	0	0	0	0	0
Fruit, fresh and processed	150	7.1	6.2	2.1	0	7.4	0.9	0.5	0.6	2.8	0	11.8	3.8	17.1	29.9	0	6.2	1.5	1.5	16.5	3.7	2.5	11.8	4.2	2.9	5.2	26.6	14	4.2	0	11.1	5.8	0.8	2.7	14.6	5.8	0	4.1
Citrus fruit, fresh	150	0.1	0.1	0	0	0.1	0	0	0	0	0	0.1	0	0.3	0.3	0	0.1	0.1	0	0.2	0	0	0.1	0.1	0.1	0	0.6	0.1	0.1	0	0.1	0	0	0	0	0.5	0	0.3
Berry fruit, fresh	150	0	0	0	0	0	0	0	0	0	0	0	0	0	0.1	0	0.1	0	0	0.1	0	0	0.1	0	0	0	0.2	0	0	0	0	0	0	0.1	0	0.1	0	0.1
Exotic fruit, fresh	150	0.5	0.5	0.3	0	1.1	0	0	0	0.1	0	1	0.4	1.4	1.9	0	0.9	0.1	0	2.3	0.4	0.3	2	0.6	0.4	0.7	1.3	2.4	0.4	0	1.2	0.3	0	0.1	0	1.4	0	1
Other fruit, fresh	150	6.5	5.3	1.3	0	4.8	0.4	0.3	0.2	1	0	10.6	3.3	15.4	26.7	0	4.7	1.2	1.4	13.7	2.6	1.6	8.6	2.8	2.3	4.1	24.4	11.3	3.7	0	9.8	5.4	0.8	2.5	14.6	3.4	0	2.4
Nuts, dried fruit, seeds, olives and their products	150	0	0.3	0.4	0	1.3	0.5	0.2	0.4	1.6	0	0	0.1	0	0.7	0	0.4	0.1	0	0.2	0.6	0.6	1	0.6	0	0.3	0	0.1	0	0	0	0	0	0	0	0.4	0	0.3
Processed fruit (in syrup, in purée, etc.)	150	0	0	0	0	0	0	0	0	0	0	0	0	0.1	0.1	0	0	0	0	0	0	0	0	0	0	0	0.1	0	0	0	0	0	0	0	0	0.1	0	0
Meat, meat products and substitutes	150	3	4.2	16.7	22.6	1.6	3.5	3.3	3.2	3.5	10.3	1.6	3.3	0.5	3.6	0	5	0.7	10.3	5.8	8	8.3	5.5	4.2	3.9	13.9	0.5	9.2	2.8	0.1	7.1	2.6	1.4	2.3	12.7	2.6	0	1.8
Beef & veal, not preserved, excl. offal	150	0.2	0.4	2.2	3	0	0.2	0.3	0.2	0.1	1.9	0	0	0	0	0	1	0.1	0.5	0.9	1.2	1.7	0.7	0.6	0.6	2.3	0	2	0	0	0	0.1	0.8	0	2.8	0.2	0	0.1
Pork, not preserved, excl. offal	150	0	0	0	0.1	0	0	0	0	0	0	0	0	0	0	0	0	0	0	0	0	0	0	0	0	0	0	0	0	0	0	0	0	0	0.1	0	0	0
Poultry and game, not preserved, excl. offal	150	0.4	0.7	5	6.9	0	0.3	0.3	0.2	0.6	3.5	0	0	0	0	0	0.6	0.1	0.6	2	2.5	1.1	1.9	0.9	1.1	6	0	3.8	0	0	0	0.1	0.4	0.1	1.6	0.7	0	0.5
Other meats, not preserved, excl. offal	150	0	0	0.3	0.4	0	0	0	0	0.1	0.2	0	0	0	0	0	0.1	0	0.1	0.1	0.1	0.1	0.1	0.1	0.1	0.2	0	0.2	0	0	0	0	0	0	1.3	0	0	0
Ham, salami, sausages, and other preserved meats, excl. offal	150	2.4	3.1	9.2	12.1	1.6	2.9	2.8	2.7	2.7	4.6	1.6	3.3	0.5	3.6	0	3.2	0.5	9.2	2.8	4.1	5.4	2.8	2.5	2.2	5.4	0.5	3.1	2.7	0.1	7.1	2.4	0.1	2.2	7	1.7	0	1.2
Offal, and their products	150	0	0	0	0	0	0	0	0	0	0	0	0	0	0	0	0	0	0	0	0	0	0	0	0	0	0	0	0	0	0	0	0	0	0	0	0	0
Meat substitutes	150	0	0	0	0	0	0	0	0	0	0	0	0	0	0	0	0	0	0	0	0	0	0	0	0	0	0	0	0	0	0	0	0	0	0	0	0	0
Fish, seafood and their products	150	1	1.1	5.5	7.3	0.7	0.6	0.3	0.4	2.1	3.6	0.5	1	0.1	0.6	0	2	0.4	3.3	3	3.8	3	2.5	1.4	0.9	3.6	0.2	3	0.3	0.1	0.7	3.4	2.1	0.1	7.8	1	0	0.7
Fish, fresh and frozen	150	0.5	0.7	4.6	6.3	0	0.3	0.2	0.2	0.9	3	0	0	0.1	0	0	1.3	0.3	1.4	2	2.9	2.2	1.6	0.8	0.6	2.5	0	2	0	0.1	0	0.5	1.3	0	5.8	0.5	0	0.3
Fish and seafood, preserved	150	0.4	0.4	0.9	1	0.7	0.3	0.1	0.2	1.2	0.6	0.4	1	0	0.6	0	0.8	0.1	1.9	1	0.8	0.8	0.8	0.6	0.3	1.1	0.2	1	0.3	0	0.7	2.9	0.8	0.1	2	0.5	0	0.3
Milk, milk products and substitutes	150	41.5	56.6	49.4	67.9	1.2	69.6	83.3	58.7	65.4	71.7	47.1	12.9	72.1	16.1	0	39.3	79.7	57.5	46	61.7	58.6	41.5	38.3	68.8	29.5	56.9	34	62	97	4.1	48.4	88.6	26.2	61.9	38.8	96.6	56.3
Milk and milk-based beverages and substitued (plant-based)	150	8.6	8.6	10.2	13.8	0.9	7.4	8.9	5.5	6.3	5.6	9.2	3.8	12.9	4.1	0	9.1	18	9.5	12.1	15.3	11.7	12.3	9.6	16.1	4.6	12.3	9.1	7	10.4	1.2	9.4	16.4	5.2	18.7	9	15.7	11.2
Yoghurt and fermented milk	150	0.4	14	11.7	16.1	0.2	15	15	14.2	22.3	2	14	9	17.4	11.8	0	26.9	22	15.4	13.6	18.1	23.8	11.7	22.1	33.3	15	22	18.8	18.2	29	0.2	33.1	61	18.3	22.9	4.6	80.9	27.5
Milk-based desserts and substitutes	150	31.7	29.1	14.5	20	0	39.4	46.7	33.8	34.9	52.1	23.4	0	41	0	0	1.9	20.4	15	18.5	11.3	13.1	12.2	5.9	14.9	9.5	22.4	4.6	32.7	51.4	1.7	4.8	10.1	2.1	11.7	19.6	0	13.7
Cheese and substitutes	150	0.8	5	13	18	0.1	7.7	12.8	5.3	1.8	12	0.5	0	0.8	0.2	0	1.4	19.3	17.6	1.8	17	10	5.3	0.7	4.5	0.4	0.1	1.6	4.1	6.1	1.1	1.1	1	0.5	8.6	5.6	0	3.9
Oils & Fats	150	0	8.4	0	0	0	20	8.5	33.3	14.3	0.2	0	0	0	0	0	0.3	0	0	0	0	0	0	0	0	0	0	0.5	0.4	0.9	0.3	28.7	1.6	9.1	0	0	0	0
Olive oil	150	0	8.2	0	0	0	19.6	8.2	33.1	13.3	0	0	0	0	0	0	0.3	0	0	0	0	0	0	0	0	0	0	0.5	0.3	0.7	0.3	28.4	1.6	8.9	0	0	0	0
Other vegetable oils	150	0	0.1	0	0	0	0.2	0.1	0.1	0.9	0	0	0	0	0	0	0	0	0	0	0	0	0	0	0	0	0	0	0	0	0	0.2	0	0.2	0	0	0	0
Butter & creams	150	0	0.1	0	0	0	0.2	0.3	0.1	0.1	0.2	0	0	0	0	0	0	0	0	0	0	0	0	0	0	0	0	0	0.1	0.2	0	0	0	0	0	0	0	0
Other fats	150	0	0	0	0	0	0	0	0	0	0	0	0	0	0	0	0	0	0	0	0	0	0	0	0	0	0	0	0	0	0	0	0	0	0	0	0	0
Eggs	150	0.1	0.4	1	1.5	0	0.6	0.6	0.4	0.7	11.1	0	0	0	0	0	0.7	0.2	0.6	0.3	1.2	0.6	0.3	0.4	0.6	0	0	0.4	0.9	1.3	0.1	0.5	1.3	0	1.8	1.5	0	1
Sweet products and substitutes	150	0.1	0.4	0.2	0.2	0.1	0.3	0.5	0.2	0.1	0.4	0.6	0.1	0.9	0.2	0	0.2	0.2	0.3	0.3	0.3	0.2	0.4	0.2	0.3	0.1	0	0.1	0.2	0.3	0.1	0.1	0	0	0.3	0.1	0.1	0.1
Ice cream, ice lolly and substitutes	150	0.1	0.3	0.2	0.2	0	0.3	0.4	0.2	0.1	0.4	0.3	0.1	0.5	0.2	0	0.2	0.2	0.3	0.3	0.3	0.1	0.4	0.2	0.3	0	0	0.1	0.2	0.3	0.1	0.1	0	0	0.2	0.1	0	0.1
Chocolate and substitutes	150	0	0	0	0	0	0	0	0	0	0	0	0	0	0	0	0	0	0	0	0	0	0	0	0	0	0	0	0	0	0	0	0	0	0	0	0	0
Candies, jam and other sweet products (incl. sugar-free)	150	0	0	0	0	0	0	0	0	0	0	0	0	0	0	0	0	0	0	0	0	0	0	0	0	0	0	0	0	0	0	0	0	0	0	0	0	0
Sugar, fructose, honey	150	0	0.1	0	0	0	0	0	0	0	0	0.2	0	0.4	0	0	0	0	0	0	0	0	0	0	0	0	0	0	0	0	0	0	0	0	0	0	0	0
Cocoa and cocoa based powder	150	0	0	0	0	0	0	0	0	0	0	0	0	0	0	0	0	0	0	0	0	0	0	0	0	0	0	0	0	0	0	0	0	0	0	0	0.1	0
Artificial sweeteners	150	0	0	0	0	0	0	0	0	0	0	0	0	0	0	0	0	0	0	0	0	0	0	0	0	0	0	0	0	0	0	0	0	0	0	0	0	0
Meal substitutes	150	0	0	0	0	0	0	0	0	0	0	0	0	0	0	0	0	0	0	0	0	0	0	0	0	0	0	0	0	0	0	0	0	0	0	0	0	0
Alcoholic beverages and substitutes	150	0	0	0	0	0	0	0	0	0	0	0	0	0	0	100	0	0	0	0	0	0	0	0	0	0	0	0	0	0	0	0	0	0	0	0	0	0
Regular wine and substitutes	150	0	0	0	0	0	0	0	0	0	0	0	0	0	0	100	0	0	0	0	0	0	0	0	0	0	0	0	0	0	0	0	0	0	0	0	0	0
Beer, cider and substitutes	150	0	0	0	0	0	0	0	0	0	0	0	0	0	0	0	0	0	0	0	0	0	0	0	0	0	0	0	0	0	0	0	0	0	0	0	0	0
Sweet wine, spumante, aperitif	150	0	0	0	0	0	0	0	0	0	0	0	0	0	0	0	0	0	0	0	0	0	0	0	0	0	0	0	0	0	0	0	0	0	0	0	0	0
Spirits & liquors	150	0	0	0	0	0	0	0	0	0	0	0	0	0	0	0	0	0	0	0	0	0	0	0	0	0	0	0	0	0	0	0	0	0	0	0	0	0
Water and other non-alcoholic beverages	150	41.1	0.4	0.2	0.1	0.5	0.1	0.1	0.1	0.1	0.1	0.7	0	1.2	1.1	0	0.4	4.4	0.5	1.1	0.3	0.8	6	0.4	0.3	0.3	1.2	0.5	0.2	0	0.5	0.3	0	0.3	0.1	1	0	0.7
Tap water (as such, in beverages or recipes)	150	16.1	0	0	0	0	0	0	0	0	0	0	0	0	0	0	0	2.7	0.2	0.1	0	0.7	3.4	0	0	0	0	0	0	0	0	0	0	0	0	0	0	0
Bottled water	150	24.4	0	0	0	0	0	0	0	0	0	0	0	0	0	0	0	1.5	0.2	0.1	0	0	2	0	0	0	0	0	0	0	0	0	0	0	0	0	0	0
Coffee, tea, herbal tea and substitutes (incl. decaffeinated)	150	0.1	0	0	0	0	0	0	0	0	0	0	0	0	0	0	0	0	0	0	0	0	0	0	0	0	0	0	0	0	0	0	0	0	0	0	0	0
Fruit & vegetable juices without artificial sweeteners	150	0.4	0.3	0.2	0.1	0.4	0.1	0.1	0	0	0.1	0.5	0	0.9	1	0	0.3	0.2	0.1	1	0.3	0.1	0.6	0.3	0.2	0.3	1.2	0.5	0.2	0	0.5	0.3	0	0.3	0.1	1	0	0.7
Other soft drink (without and with artificial sweeteners and powder)	150	0.1	0.1	0	0	0.1	0	0	0	0	0	0.2	0	0.3	0	0	0	0	0	0	0	0	0.1	0	0.1	0	0	0	0	0	0	0.1	0	0	0	0	0	0
Miscellaneous	150	0	0.2	0.1	0	0.4	0.4	0.2	0.4	1.1	0	0	0	0	0.1	0	0.1	0.1	4.1	0.1	0.1	0.1	0.2	0	0.1	0.1	0	0.1	0.1	0	0.3	1.3	0	0.8	0.2	0.2	0	0.2
(a) SFAs: Saturated Fatty Acids
(b) MUFAs: Mono-Unsaturated Fatty Acids
(c) PUFAs: Poly-Unsaturated Fatty Acids

## Sheet: S9_1-2 years
Table S9. Percentage contribution of food categories to total intake of energy, macronutrients and micronutrients in toddlers (1-2 years)
1-2 years	n	Water	Energy	Protein	Animal protein	Vegetal protein	Fats	SFAs(a)	MUFAs(b)	PUFAs(c)	Cholesterol	Carbohydrates	Starch	Total sugars	Dietary fiber	Alcohol	Iron	Calcium	Sodium	Potassium	Phosphorus	Zinc	Magnesium	Vitamin B1	Vitamin B2	Vitamin B3	Vitamin C	Vitamin B6	Retinol Equivalent	Retinol	Beta-caroten	Vitamin E	Vitamin D	Vitamin K	Vitamin B12	Dietary folate	Folic acid	Folate Equivalent
Cereals, cereal products and substitutes	322	1.8	36.4	23.5	2.5	72.4	17.2	15.4	14.1	26.6	21.7	55.7	86.3	19.6	36	59.8	36.3	9.5	25.9	13.3	18.9	17.9	24.6	31	18.9	31	4.6	20.7	6.1	10.8	2.6	12.1	13.5	6	4.9	22.7	38.8	23.9
Bread	322	0.4	4.2	3.4	0	11.2	0.8	0.5	0.5	1.7	0.1	7.1	12.4	0.8	7.7	0	4	0.8	8.8	1.9	2.1	2.8	3.1	2.7	1	3.3	0	1.4	0.2	0.5	0	0.4	0.4	0.5	0.1	5.2	0	4.8
Pasta & pasta substitutes	322	0.6	11.2	9	0.6	28.3	1.7	1.3	0.8	4.9	2.8	19.4	34	2	10.8	0	13.5	2.8	0.8	4.6	7.3	6.7	10.4	11.1	7.3	14.2	0.9	8.3	1	1.3	0.7	0.4	0.8	2.3	0.6	8.2	0	7.7
Pizza	322	0.3	2.5	1.8	0	5.8	1.1	0.5	1.1	2.2	0	3.9	6.9	0.4	2.1	0	1.2	0.3	3.6	0.6	0.6	0.6	0.8	0.9	0.3	0.8	0.1	1.1	0.1	0	0.2	0.6	0	0.2	0	1.8	0	1.7
Rice	322	0.1	1	0.5	0	1.6	0	0	0	0.1	0	1.8	3.3	0	0.4	0	0.5	0.1	0	0.2	0.4	0.7	0.8	0.7	0.1	0.6	0	0.9	0	0	0	0	0	0	0	0.4	0	0.4
Grains and flour	322	0.1	1.3	1	0	3.2	0.2	0.1	0.1	0.7	0	2.2	3.8	0.3	1.8	0	1.3	0.4	0.7	0.5	0.8	0.7	1.3	2.6	0.5	1.3	0.2	0.6	0.2	0.2	0.2	0.2	0.3	0.4	0.2	0.9	0.4	0.8
Breakfast cereals	322	0	0.4	0.2	0	0.7	0.1	0.1	0	0.2	0	0.7	1	0.4	0.6	0	1.8	0.3	0.6	0.2	0.3	0.3	0.7	1.9	1.4	2.2	0.4	1.8	0	0.1	0	0.4	0.4	0	0.6	0.2	23	1.9
Biscuits	322	0.1	7.4	3.5	0.7	9.8	6.1	5.4	5.5	6.9	8.1	9.8	12	7.2	5.5	0	7.5	3	4.4	2.6	3.5	2.8	3.2	6.4	5.6	5.3	2.7	4.4	0.1	0.3	0	3.6	5.5	1.6	0.7	2.2	15.2	3.2
Savoury fine bakery products	322	0.1	2.9	1.7	0	5.6	2	1.3	1.9	4.7	0.1	3.9	7.1	0.3	3.6	16.6	2.4	0.7	4	1	1.5	1.5	2	2.3	0.7	1.9	0	1	0.1	0.1	0	1.8	0	0.4	0.1	1.3	0.1	1.2
Cakes and sweet snacks with and without creams	322	0.3	5.6	2.5	1.1	6	5.3	6.1	4.1	5.2	10.6	6.9	5.9	8.2	3.5	43.2	4.2	1	3.2	1.7	2.3	1.9	2.4	2.2	1.9	1.3	0.2	1.2	4.4	8.2	1.5	4.5	6.1	0.6	2.5	2.4	0	2.3
Pulses or legumes	322	0.3	1	2	0	6.8	0.2	0.1	0.1	0.6	0	1.4	2.2	0.4	7.1	0	4.7	0.5	0.2	2.5	1.9	1.7	3.8	2.9	0.7	1.8	1.5	2.2	0.4	0	0.7	0.4	0	1.5	0	9	0	8.4
Vegetables, fresh and processed	322	4.8	1.4	2.2	0	7.4	0.5	0.2	0.2	1.5	0	1.8	0.3	3.6	13.7	0	7.8	3.1	27.8	10.8	3.3	7.2	7.5	3.8	4.2	5.8	17.6	7	36	0	63	8.3	0.1	66.9	0	15.8	0	14.7
Leafy vegetables, fresh	322	0.4	0.1	0.2	0	0.8	0	0	0	0.2	0	0.1	0.1	0.1	0.9	0	1.4	0.5	0.2	1	0.3	0.7	1.4	0.3	1.1	0.6	2.2	0.5	3	0	5.3	0.9	0	43.4	0	3	0	2.8
Tomatoes, fresh	322	1.1	0.3	0.4	0	1.3	0.1	0	0	0.2	0	0.4	0	0.8	2.7	0	0.8	0.2	0.1	2.8	0.5	0.4	1	0.5	0.2	1.3	4.7	1.6	10.6	0	18.6	2.3	0	1.9	0	1.5	0	1.4
Other fruiting vegetables, fresh	322	1.1	0.2	0.4	0	1.3	0.1	0	0	0.2	0	0.2	0	0.4	1.8	0	1.3	0.4	0.2	2.2	1	0.4	1.5	1.3	1.2	1.1	3.1	1.6	2.2	0	3.8	1.9	0	0.9	0	2.2	0	2.1
Other vegetables, fresh	322	0.8	0.3	0.3	0	0.9	0	0	0	0	0	0.6	0	1.3	3.2	0	1.2	0.6	0.8	1.4	0.5	4	0.8	0.6	0.4	0.8	0.6	1.2	16.8	0	29.4	0.6	0	1.6	0	1.8	0	1.7
Roots and onions, fresh	322	0.7	0.2	0.5	0	1.8	0	0	0	0.2	0	0.2	0	0.4	2.8	0	1.4	0.7	0.3	1.9	0.7	1	1.3	0.8	1.2	1	4.4	1.1	1.4	0	2.4	0.8	0	7.9	0	5.5	0	5.1
Vegetables processed	322	0.6	0.3	0.3	0	1	0.2	0.1	0.1	0.6	0	0.3	0.1	0.5	1.5	0	0.7	0.2	0.3	1.2	0.3	0.6	1	0.2	0.1	0.9	2	0.9	1.5	0	2.6	1.7	0	0.5	0	1.4	0	1.3
Spices and Herbs	322	0	0.1	0.1	0	0.2	0.1	0.1	0	0.2	0	0.1	0	0.1	0.7	0	1.1	0.4	25.9	0.2	0.1	0.1	0.5	0.1	0.1	0.1	0.5	0.1	0.6	0	1	0.2	0	10.7	0	0.3	0	0.3
Potatoes, tubers and their products	322	1.1	1.6	0.9	0	3.1	0.8	0.5	0.3	3.1	0	2.5	4.5	0.1	3.5	0	1.8	0.3	0.7	6.5	1.3	3.4	3.4	2.4	0.7	5.1	3.5	7	0.1	0	0.2	0.7	0	0.3	0	4.4	0	4.1
Potatoes and potato products, excl. potato chips	322	1.1	1.4	0.8	0	2.8	0.4	0.2	0.1	2.1	0	2.3	4.1	0.1	3.2	0	1.6	0.3	0.4	6.1	1.2	3.3	3.1	2.3	0.6	4.8	3.3	6.6	0.1	0	0.2	0.3	0	0.2	0	4.2	0	3.9
Potato chips and french fries	322	0	0.2	0.1	0	0.3	0.3	0.3	0.2	1	0	0.2	0.4	0	0.3	0	0.1	0	0.3	0.4	0.1	0.1	0.2	0.1	0.1	0.2	0.2	0.3	0	0	0	0.4	0	0.1	0	0.2	0	0.1
Fruit, fresh and processed	322	7.9	5.9	2	0	6.6	1.4	0.6	1.2	3.3	0	10.5	1.3	20.7	29.2	0	9.1	2.7	0.7	16.8	3.2	2.7	10.1	6.1	4.1	5.7	32.7	13.5	9.5	0	16.7	8.1	0.2	5.5	1.3	10.7	0	10
Citrus fruit, fresh	322	0.9	0.7	0.3	0	0.9	0.1	0	0	0.1	0	1.3	0	3	2.6	0	0.6	0.7	0	1.7	0.3	0.3	1	1.4	0.7	0.4	8.1	1.2	0.9	0	1.6	0.5	0	0	0	3.7	0	3.4
Berry fruit, fresh	322	0.4	0.1	0.1	0	0.4	0	0	0	0.2	0	0.2	0	0.5	1.6	0	0.7	0.3	0	0.5	0.2	0.1	0.4	0.2	0.2	0.3	2.8	0.2	0	0	0	0.3	0	0.5	0	0.7	0	0.6
Exotic fruit, fresh	322	1.2	1.1	0.5	0	1.7	0.1	0.1	0	0.3	0	2.1	0.7	4	3.8	0	2.5	0.2	0	4.2	0.7	0.6	3.4	1.6	1	1.5	4.1	4.9	1.5	0	2.6	0.7	0	0.1	0	2.6	0	2.4
Other fruit, fresh	322	5	3.2	0.8	0	2.7	0.3	0.1	0.1	0.7	0	6	0.5	11.8	18.2	0	4.1	1.2	0.3	8.9	1.5	1.2	4	2.2	1.8	2.8	16.2	5.9	6.6	0	11.6	5.1	0.2	4.6	1.3	3.2	0	2.9
Nuts, dried fruit, seeds, olives and their products	322	0	0.4	0.2	0	0.8	0.8	0.3	1	1.7	0	0.1	0.1	0.2	0.8	0	0.5	0.2	0.4	0.4	0.3	0.3	0.7	0.4	0.2	0.3	0.1	0.2	0.1	0	0.3	0.9	0	0.2	0	0.2	0	0.2
Processed fruit (in syrup, in purée, etc.)	322	0.4	0.4	0.1	0	0.2	0.1	0	0	0.2	0	0.7	0.1	1.4	2.2	0	0.7	0.1	0	1	0.2	0.2	0.6	0.4	0.2	0.4	1.3	1.2	0.3	0	0.5	0.6	0	0.1	0	0.4	0	0.4
Meat, meat products and substitutes	322	3.1	7	24	34.2	0.3	8.1	8.2	7.4	10.6	19.5	0.5	0.6	0.4	0.8	0	10.2	0.8	11.7	10.1	12.2	16.6	7.9	11.7	8.2	30.1	0.3	19.8	1.1	0.3	1.7	1.7	7.1	1	19.7	3.4	0	3.2
Beef & veal, not preserved, excl. offal	322	0.8	1.7	6.3	9	0	1.9	2.1	1.9	1.2	5.6	0	0	0	0	0	4.7	0.2	1	2.9	3.2	7.6	2	2.1	2	7.7	0.1	6.9	0.1	0	0.2	0.4	3.8	0.2	9.1	0.6	0	0.6
Pork, not preserved, excl. offal	322	0.1	0.3	1	1.4	0	0.4	0.5	0.3	0.5	0.7	0	0	0	0	0	0.4	0	0.1	0.4	0.4	0.7	0.3	1.7	0.8	0.9	0	1	0	0	0	0	0.4	0	0.7	0.1	0	0
Poultry and game, not preserved, excl. offal	322	1.2	2.3	10.5	15	0.1	1.6	1.3	1.2	3.2	8.4	0	0.1	0	0	0	2.1	0.2	1.1	4.5	5.2	3.2	4	2.7	3.4	16.7	0.1	8.7	0.1	0.1	0	0.5	2.3	0.3	3.4	2.1	0	1.9
Other meats, not preserved, excl. offal	322	0.1	0.2	0.7	0.9	0	0.2	0.2	0.1	0.3	0.5	0	0	0	0	0	0.5	0	0.1	0.3	0.3	0.5	0.2	0.2	0.2	0.7	0	0.5	0	0	0	0	0.1	0	2.5	0.1	0	0.1
Ham, salami, sausages, and other preserved meats, excl. offal	322	0.9	2.6	5.6	7.9	0.2	4.2	4.1	3.8	5.4	4.2	0.4	0.5	0.3	0.7	0	2.5	0.3	9.4	1.9	3	4.6	1.5	4.8	1.8	4.2	0.2	2.7	0.9	0.2	1.5	0.7	0.5	0.6	3.9	0.5	0	0.5
Offal, and their products	322	0	0	0	0	0	0	0	0	0	0	0	0	0	0	0	0	0	0	0	0	0	0	0	0	0	0	0	0	0	0	0	0	0	0	0	0	0
Meat substitutes	322	0	0	0	0	0	0	0	0	0	0	0	0	0	0	0	0.1	0	0	0.1	0	0	0	0	0	0	0	0	0	0	0	0	0	0	0	0.1	0	0.1
Fish, seafood and their products	322	1.3	2	7.5	10.7	0.2	1.6	0.8	0.8	4.6	5.9	0.4	0.6	0.2	0.1	0	3.3	0.9	2.4	3.9	5.1	4.7	3.2	2	1.7	7.1	0.1	4.7	0.5	0.9	0.2	2.4	11.3	0.1	17.6	1.1	0	1
Fish, fresh and frozen	322	1.2	1.8	7.1	10.1	0.1	1.5	0.8	0.8	4.2	5.6	0.4	0.5	0.2	0	0	3	0.8	1.7	3.7	4.7	4.5	3	1.9	1.5	6.4	0.1	4.4	0.4	0.8	0	1.5	10.4	0	16.9	1	0	0.9
Fish and seafood, preserved	322	0.1	0.2	0.4	0.6	0.1	0.1	0.1	0.1	0.4	0.3	0.1	0.1	0	0.1	0	0.3	0	0.7	0.3	0.3	0.2	0.2	0.2	0.1	0.6	0.1	0.3	0.1	0	0.2	0.9	0.9	0	0.7	0.1	0	0.1
Milk, milk products and substitutes	322	21.6	25.6	32.9	46.8	0.6	33.1	50.9	22.2	17.6	26.6	17.2	2.8	34.7	5	0	18.2	71.7	24.6	29	48.1	38.9	27.2	26.3	54.5	9.5	21.6	20.2	33.3	73	3.5	18.5	60.2	5.9	49.6	23.5	59.4	26.1
Milk and milk-based beverages and substitued (plant-based)	322	18.6	15.6	18.8	26.7	0.5	16.6	24.6	11	9.8	12.5	13.6	2.1	27.7	3.3	0	12.1	44.5	11.5	24.4	28.6	20.2	20.3	22.2	40.8	6.8	15.9	16.6	18.6	40.8	1.8	12.2	31.7	3.4	34	16.2	37.4	17.8
Yoghurt and fermented milk	322	0.1	1.5	1.2	1.8	0	1.8	2	1.6	2.4	0.6	1.3	0.5	2.3	1.2	0	3.9	3.9	2.1	1.5	3	3.5	1.2	2.6	5.9	1.5	3.8	1.3	3.2	7.3	0.1	4.3	16	1.6	2.9	1.1	21.9	2.5
Milk-based desserts and substitutes	322	1.7	1.6	0.6	0.8	0	2.4	3.1	2	2.3	2	1.2	0	2.7	0	0	0.1	1.1	0.4	0.8	0.4	0.7	0.5	0.3	0.9	0.5	1.6	0.2	2.6	6	0.1	0.3	0.9	0.1	0.4	0.8	0	0.8
Cheese and substitutes	322	1.2	6.9	12.3	17.5	0.1	12.3	21.1	7.6	3.1	11.5	1.1	0.2	2.1	0.4	0	2.1	22.1	10.6	2.3	16.1	14.5	5.3	1.2	6.9	0.6	0.3	2	8.9	18.9	1.5	1.7	11.6	0.8	12.3	5.4	0.1	5
Oils & Fats	322	0	11.2	0	0.1	0	30.7	15.4	49	25.5	1.1	0	0	0	0	0	0.4	0.1	0.1	0	0	0.1	0	0	0	0	0	0.1	1.1	2.3	0.3	40.8	0.5	11	0.1	0	0	0
Olive oil	322	0	10.3	0	0	0	28.2	12.8	47.2	20.7	0	0	0	0	0	0	0.4	0	0	0	0	0	0	0	0	0	0	0	0.1	0.1	0.1	38.4	0.3	10.6	0	0	0	0
Other vegetable oils	322	0	0.3	0	0	0	0.9	0.3	0.8	3.4	0	0	0	0	0	0	0	0	0	0	0	0	0	0	0	0	0	0	0	0	0	1.9	0	0.2	0	0	0	0
Butter & creams	322	0	0.5	0	0	0	1.4	2.1	0.9	0.4	1.1	0	0	0	0	0	0	0.1	0	0	0	0.1	0	0	0	0	0	0	1	2.1	0.2	0.3	0.2	0.1	0.1	0	0	0
Other fats	322	0	0.1	0	0	0	0.3	0.1	0.2	1	0.1	0	0	0	0	0	0	0	0	0	0	0	0	0	0	0	0	0	0	0	0	0.3	0	0	0	0	0	0
Eggs	322	0.7	1.3	3.1	4.4	0	2.3	2.2	1.7	2.7	23.6	0	0	0	0	0	2.6	0.8	1.4	0.9	2.8	2	0.9	1.3	2.8	0.1	0	1.1	4.3	9.3	0.5	2	6.7	0.1	5	3.6	0	3.4
Sweet products and substitutes	322	0.3	3.2	1	1	1	3.3	5	2.4	1.7	1.4	3.9	1	7.5	1.9	0	2.5	1.7	1	1.8	1.7	1.2	2.4	1.1	1.7	0.6	0.2	0.6	1.4	3	0.3	0.6	0.4	0.2	1.2	0.6	1.1	0.6
Ice cream, ice lolly and substitutes	322	0.3	1.3	0.5	0.6	0.3	1.5	2.3	0.9	0.9	1.3	1.5	0.8	2.3	0.5	0	0.7	0.9	0.5	0.9	0.9	0.5	1.2	0.8	1	0.1	0.1	0.4	1.3	2.8	0.2	0.2	0.3	0	0.6	0.3	0	0.3
Chocolate and substitutes	322	0	1.1	0.4	0.3	0.5	1.8	2.7	1.4	0.8	0.1	0.9	0	1.9	0.8	0	1.2	0.7	0.2	0.6	0.5	0.2	1	0.3	0.6	0.2	0	0.1	0.1	0.2	0	0.2	0	0.1	0.3	0.2	0	0.2
Candies, jam and other sweet products (incl. sugar-free)	322	0	0.3	0	0	0	0	0	0	0	0	0.6	0.1	1.3	0.2	0	0.2	0	0	0.1	0	0	0	0	0	0.1	0.1	0	0	0	0	0	0	0	0	0	0	0
Sugar, fructose, honey	322	0	0.3	0	0	0	0	0	0	0	0	0.7	0	1.6	0	0	0.1	0	0	0	0	0.1	0	0	0	0	0	0	0	0	0	0	0	0	0	0	0	0
Cocoa and cocoa based powder	322	0	0.1	0	0	0.2	0.1	0.1	0	0	0	0.2	0	0.4	0.3	0	0.3	0	0.3	0.3	0.3	0.4	0.1	0.1	0	0.2	0.1	0.1	0	0	0	0.1	0.1	0	0.3	0.1	1.1	0.1
Artificial sweeteners	322	0	0	0	0	0	0	0	0	0	0	0	0	0	0	0	0	0	0	0	0	0	0	0	0	0	0	0	0	0	0	0	0	0	0	0	0	0
Meal substitutes	322	0	0	0	0	0	0	0	0	0	0	0	0	0	0	0	0	0	0	0	0	0	0	0	0	0	0	0	0	0	0	0	0	0	0	0	0	0
Alcoholic beverages and substitutes	322	0	0	0	0	0	0	0	0	0	0	0	0	0	0	40.2	0	0	0	0	0	0	0	0	0	0	0	0	0	0	0	0	0	0	0	0	0	0
Regular wine and substitutes	322	0	0	0	0	0	0	0	0	0	0	0	0	0	0	40.2	0	0	0	0	0	0	0	0	0	0	0	0	0	0	0	0	0	0	0	0	0	0
Beer, cider and substitutes	322	0	0	0	0	0	0	0	0	0	0	0	0	0	0	0	0	0	0	0	0	0	0	0	0	0	0	0	0	0	0	0	0	0	0	0	0	0
Sweet wine, spumante, aperitif	322	0	0	0	0	0	0	0	0	0	0	0	0	0	0	0	0	0	0	0	0	0	0	0	0	0	0	0	0	0	0	0	0	0	0	0	0	0
Spirits & liquors	322	0	0	0	0	0	0	0	0	0	0	0	0	0	0	0	0	0	0	0	0	0	0	0	0	0	0	0	0	0	0	0	0	0	0	0	0	0
Water and other non-alcoholic beverages	322	57	3.1	0.6	0.3	1.3	0.3	0.4	0.2	0.6	0.1	6.1	0.3	12.6	2.7	0	2.9	8	0.9	4.3	1.4	3.4	8.9	11.3	2.3	3.1	17.8	2.9	5.9	0.4	10	2.9	0.1	0.7	0.4	5	0.8	4.7
Tap water (as such, in beverages or recipes)	322	20.9	0	0	0	0	0	0	0	0	0	0	0	0	0	0	0	3.7	0.1	0.1	0	0.8	3.2	0	0	0	0	0	0	0	0	0	0	0	0	0	0	0
Bottled water	322	30.9	0	0	0	0	0	0	0	0	0	0	0	0	0	0	0	3	0.3	0.1	0	0	2.7	0	0	0	0	0	0	0	0	0	0	0	0	0	0	0
Coffee, tea, herbal tea and substitutes (incl. decaffeinated)	322	1.2	0.4	0	0	0	0	0	0	0	0	0.7	0	1.1	0	0	0	0	0	0.2	0	0	0.2	0	0.2	0	0	0	0	0	0	0	0	0	0	0	0	0
Fruit & vegetable juices without artificial sweeteners	322	3.7	2.5	0.6	0.3	1.2	0.3	0.3	0.2	0.4	0.1	4.9	0.1	10.6	2.6	0	2.7	1.2	0.4	3.8	1.2	2.4	2.6	11.1	1.9	2.8	17.7	2.8	5.9	0.4	10	2.6	0.1	0.7	0.4	4.9	0.8	4.6
Other soft drink (without and with artificial sweeteners and powder)	322	0.4	0.3	0	0	0.1	0	0	0	0.2	0	0.5	0.2	0.9	0.1	0	0.2	0.1	0.1	0.1	0.1	0.1	0.2	0.2	0.2	0.3	0	0.2	0	0	0	0.2	0	0	0	0	0	0
Miscellaneous	322	0	0.2	0.1	0	0.3	0.5	0.3	0.5	1.5	0	0	0	0	0.1	0	0.2	0.2	2.6	0.2	0.1	0.1	0.2	0.1	0.1	0.1	0.1	0.1	0.2	0	0.3	1.6	0	0.9	0.1	0.2	0	0.2
(a) SFAs: Saturated Fatty Acids
(b) MUFAs: Mono-Unsaturated Fatty Acids
(c) PUFAs: Poly-Unsaturated Fatty Acids

## Sheet: S10_ 3-9 years
Table S10. Percentage contribution of food categories to total intake of energy, macronutrients and micronutrients in children (3-9 years)
3-9 years	n	Water	Energy	Protein	Animal protein	Vegetal protein	Fats	SFAs(a)	MUFAs(b)	PUFAs(c)	Cholesterol	Carbohydrates	Starch	Total sugars	Dietary fiber	Alcohol	Iron	Calcium	Sodium	Potassium	Phosphorus	Zinc	Magnesium	Vitamin B1	Vitamin B2	Vitamin B3	Vitamin C	Vitamin B6	Retinol Equivalent	Retinol	Beta-caroten	Vitamin E	Vitamin D	Vitamin K	Vitamin B12	Dietary folate	Folic acid	Folate Equivalent
Cereals, cereal products and substitutes	339	2.5	41.6	27.3	3.6	73.7	23	22.5	19.5	29.7	26.4	61.6	87.8	25	43.9	12.5	37.2	12.4	32	16.3	24.5	23	28.6	40.5	22.3	27.9	3.6	21.6	8.1	17.8	2.1	17.3	25.5	9.4	6.5	29.3	81	32.2
Bread	339	0.8	7.7	6.6	0.1	19.3	1.8	1.5	1.3	3.1	0.4	12.9	20.7	1.8	14.3	0	8.7	2.7	14.2	3.6	4.6	5.4	5.6	6.8	3	6.6	0	2.8	0.8	2	0.1	1.1	2.9	1.2	0.4	10.2	0	9.6
Pasta & pasta substitutes	339	0.6	8.5	7.2	1.1	19.1	2	2	1.3	3.7	4.4	14.4	23.3	1.7	8.7	0	7.7	2.3	1.2	4.7	7.4	6.6	9	7.1	5.7	8.1	1.3	6.1	1.5	2.7	0.7	0.9	3.2	3.3	0.8	7.5	0	7.1
Pizza	339	0.5	4.1	3.1	0	9.1	1.4	0.7	1.3	3.2	0	6.6	10.6	0.9	3.6	0	1.9	0.5	3.2	1.1	1.1	1.1	1.3	1.9	0.6	1.5	0.1	1.9	0.2	0.2	0.3	0.9	0.3	0.3	0	3	0	2.9
Rice	339	0.1	1.5	0.8	0	2.3	0.1	0	0	0.2	0	2.8	4.8	0	0.6	0	0.8	0.2	0	0.3	0.8	1.2	1.2	1.2	0.2	1	0	1.5	0	0	0	0.1	0	0.1	0	0.7	0	0.7
Grains and flour	339	0.1	1.1	0.9	0	2.7	0.2	0.1	0.1	0.6	0	2	3.2	0.3	1.6	0	1.2	0.6	0.8	0.5	0.9	0.7	1.3	2.4	0.4	0.9	0.1	0.6	0.1	0.1	0.1	0.1	0.7	0.3	0.3	0.8	0	0.8
Breakfast cereals	339	0	0.9	0.5	0	1.4	0.3	0.4	0.1	0.5	0	1.5	1.8	1.1	1.6	0	3.7	1.1	0.8	0.6	0.7	0.9	1.5	4.3	3.7	4.2	1.2	3.7	0.3	0.8	0	2.1	1.4	0	1	0.4	75.2	4.5
Biscuits	339	0	8.4	3.4	0.9	8.2	8.7	8.4	8.1	8.8	9.7	9.8	10.3	9	5.4	0	5.1	2.4	4.6	2.2	4.1	2.7	3.2	3.5	4.3	1.7	0.6	1.8	0.1	0.2	0	4.3	2.5	2.8	0.7	1.8	5.6	2
Savoury fine bakery products	339	0.1	3	1.8	0.1	5.3	2.1	1.6	2	3.9	0.1	4.2	7	0.3	3.6	0	2.6	0.8	3.9	1.2	1.8	1.7	2	10.1	1.1	2	0.1	1.5	0.1	0.2	0.1	1.9	0.1	0.4	0.1	1.4	0.1	1.3
Cakes and sweet snacks with and without creams	339	0.3	6.5	3.1	1.4	6.4	6.5	7.8	5.3	5.7	11.8	7.5	6.1	9.8	4.5	12.5	5.6	1.8	3.3	2.1	3.2	2.6	3.4	3.2	3.2	1.9	0.3	1.8	5	11.6	0.9	6	14.4	1.1	3.2	3.5	0	3.3
Pulses or legumes	339	0.2	0.8	1.7	0	4.9	0.2	0.1	0.1	0.6	0	1.1	1.6	0.3	5.7	0	4.3	0.6	0.2	2.2	1.8	1.5	3.5	2.6	0.8	1.4	1.3	1.8	0.2	0	0.4	0.4	0	1.3	0	7	0	6.7
Vegetables, fresh and processed	339	4.9	1.4	2.2	0	6.6	0.5	0.3	0.3	1.5	0	1.8	0.2	4.2	13.8	0	8.3	3.9	25.1	11.5	3.5	7.8	6.9	4.3	5.2	6.9	25.1	7.6	39.4	0	63.8	8.7	1.6	62.9	0	16.2	0	15.3
Leafy vegetables, fresh	339	0.4	0.1	0.3	0	0.9	0	0	0	0.2	0	0.1	0.1	0.2	1	0	1.7	0.7	0.2	1.3	0.3	0.7	1.3	0.5	1.6	0.5	3	0.5	3.5	0	5.7	0.9	0	39.5	0	3.3	0	3.1
Tomatoes, fresh	339	1.4	0.3	0.5	0	1.4	0.1	0	0	0.2	0	0.4	0	1	3.2	0	1.1	0.4	0.1	3.5	0.7	0.5	1.2	0.7	0.3	1.6	7.5	2.1	12.3	0	19.9	2.9	0	2.9	0	2	0	1.9
Other fruiting vegetables, fresh	339	0.8	0.1	0.3	0	0.8	0	0	0	0.1	0	0.2	0	0.4	1.5	0	0.9	0.4	0.1	1.5	0.7	0.3	1	1	1	0.7	5.1	1.2	1.1	0	1.8	1.2	0	0.8	0	1.8	0	1.7
Other vegetables, fresh	339	0.8	0.3	0.3	0	0.8	0	0	0	0	0	0.6	0	1.4	3.4	0	1.3	0.9	0.7	1.5	0.6	4.6	0.8	0.6	0.5	0.8	0.8	1.3	19.2	0	31.2	0.7	0	2.1	0	1.9	0	1.8
Roots and onions, fresh	339	0.7	0.2	0.5	0	1.5	0	0	0	0.1	0	0.1	0	0.3	2.7	0	1.4	0.8	0.2	1.9	0.8	1	1.2	1.1	1.4	1.2	4.7	1.1	1	0	1.6	0.7	1.3	7.5	0	5.1	0	4.8
Vegetables processed	339	0.7	0.3	0.3	0	0.9	0.3	0.1	0.2	0.7	0	0.3	0	0.7	1.1	0	0.7	0.2	0.4	1.4	0.4	0.6	0.9	0.3	0.1	2	3.3	1.2	1.7	0	2.7	2.2	0.2	0.8	0	1.7	0	1.6
Spices and Herbs	339	0	0.1	0.1	0	0.3	0.1	0.1	0	0.1	0	0.1	0.1	0.1	0.9	0	1.3	0.5	23.5	0.3	0.1	0.2	0.5	0.1	0.2	0.1	0.6	0.1	0.6	0	1	0.2	0	9.3	0	0.4	0	0.4
Potatoes, tubers and their products	339	1.2	2.5	1.3	0	3.8	1.9	1.6	1	5.7	0	3.3	5.6	0.2	4.7	0	2.6	0.5	1.3	8.7	1.9	4.4	4.4	3.5	1.4	6.3	6.2	9.2	0.2	0	0.3	2.3	0	0.6	0	5.6	0	5.3
Potatoes and potato products, excl. potato chips	339	1.1	1.4	0.9	0	2.7	0.4	0.2	0.1	1.7	0	2.4	4	0.1	3.5	0	1.9	0.4	0.3	6.7	1.4	3.8	3.4	2.8	0.8	5.1	4.9	7.6	0.2	0	0.3	0.3	0	0.3	0	4.8	0	4.6
Potato chips and french fries	339	0	1.1	0.4	0	1.1	1.5	1.4	1	4	0	0.9	1.7	0	1.2	0	0.7	0.1	1	2	0.5	0.5	0.9	0.7	0.5	1.1	1.3	1.6	0	0	0	2	0	0.4	0	0.8	0	0.8
Fruit, fresh and processed	339	7.4	4.6	2	0	5.9	1.7	0.6	1.6	4	0	7.8	0.6	17.8	24.1	0	8.9	3.2	0.3	16.7	3.2	3	9.5	6	4.7	5.4	30.8	11.8	11.3	0	18.3	8.5	0	6.1	0	8.8	0	8.3
Citrus fruit, fresh	339	0.4	0.2	0.1	0	0.3	0	0	0	0	0	0.4	0	1.1	1	0	0.2	0.4	0	0.7	0.2	0.2	0.4	0.6	0.3	0.1	4.6	0.5	0.5	0	0.8	0.2	0	0	0	1.6	0	1.5
Berry fruit, fresh	339	0.5	0.2	0.1	0	0.4	0.1	0	0	0.2	0	0.2	0	0.6	1.3	0	0.9	0.4	0	0.7	0.3	0.1	0.6	0.2	0.3	0.4	5.9	0.3	0	0	0	0.2	0	0.3	0	1.1	0	1
Exotic fruit, fresh	339	1	1	0.5	0	1.4	0.1	0.1	0	0.2	0	1.8	0.5	3.8	3.4	0	2.3	0.2	0	3.8	0.6	0.6	3	1.5	1.1	1.3	4.7	4.6	1.4	0	2.3	0.7	0	0.2	0	2.4	0	2.2
Other fruit, fresh	339	5.3	2.4	0.8	0	2.4	0.2	0.1	0.1	0.6	0	4.8	0	11.2	15.9	0	4.2	1.6	0.2	10.4	1.4	1.5	3.8	2.8	2.4	2.9	15	5.4	8.9	0	14.4	5	0	4.9	0	3.1	0	2.9
Nuts, dried fruit, seeds, olives and their products	339	0	0.7	0.5	0	1.4	1.3	0.4	1.4	2.9	0	0.2	0	0.5	1.5	0	0.9	0.4	0.1	0.7	0.7	0.6	1.5	0.7	0.3	0.5	0.1	0.5	0.4	0	0.6	2.1	0	0.7	0	0.5	0	0.5
Processed fruit (in syrup, in purée, etc.)	339	0.2	0.1	0	0	0.1	0	0	0	0.1	0	0.3	0	0.6	0.9	0	0.3	0	0	0.4	0.1	0.1	0.3	0.2	0.1	0.2	0.5	0.6	0.1	0	0.2	0.2	0	0	0	0.1	0	0.1
Meat, meat products and substitutes	339	3.4	9.5	29.8	44.9	0.2	12.8	13.7	11.6	15.3	24.3	0.2	0.2	0.4	0.1	0	15	1.4	18.1	12.9	17.4	24.1	9.5	19.2	13.7	36.6	0.3	25.9	4.3	10.6	0.4	1.7	18.6	1.3	30	5.3	0	5
Beef & veal, not preserved, excl. offal	339	1.1	2.2	8.3	12.6	0	2.5	2.9	2.5	1.7	6.8	0	0	0	0	0	6.4	0.4	1	4	4.7	11.1	2.5	3	3.4	9.9	0.1	9.7	0.1	0	0.1	0.5	9.9	0.2	12.4	0.9	0	0.8
Pork, not preserved, excl. offal	339	0.2	0.4	1.3	1.9	0	0.4	0.6	0.3	0.5	0.9	0	0	0	0	0	0.6	0	0.1	0.6	0.6	1	0.4	2.7	1.2	1.2	0	1.4	0	0	0	0	1.1	0	0.9	0.1	0	0.1
Poultry and game, not preserved, excl. offal	339	1.3	2.5	11.4	17.1	0.1	1.9	1.7	1.5	3.2	8.5	0.1	0.1	0	0	0	2.5	0.3	1.1	5	6.2	3.7	4.3	3.4	4.8	17.7	0.1	10.1	0.1	0.2	0	0.6	5.4	0.6	3.6	2.5	0	2.4
Other meats, not preserved, excl. offal	339	0.1	0.1	0.4	0.6	0	0.2	0.2	0.2	0.2	0.3	0	0	0	0	0	0.4	0	0.1	0.2	0.3	0.5	0.2	0.1	0.2	0.5	0	0.3	0	0	0	0	0.3	0	1.2	0	0	0
Ham, salami, sausages, and other preserved meats, excl. offal	339	0.8	4.3	8.2	12.4	0	7.7	8.3	7	9.6	6.9	0.2	0.1	0.3	0	0	4.6	0.7	15.7	2.9	5.4	7.6	2.1	9.7	3.2	6.8	0	4.1	0.1	0.2	0.1	0.4	1.7	0.5	7.5	0.6	0	0.5
Offal, and their products	339	0	0.1	0.2	0.3	0	0.1	0.1	0	0.1	0.9	0	0	0	0	0	0.4	0	0	0.1	0.2	0.3	0.1	0.2	0.9	0.5	0.1	0.3	4	10.2	0.2	0.1	0.2	0	4.3	1.1	0	1.1
Meat substitutes	339	0	0	0	0	0.1	0	0	0	0	0	0	0	0	0	0	0.1	0	0.1	0.1	0.1	0	0	0.1	0	0	0	0	0	0	0	0	0	0	0	0.1	0	0.1
Fish, seafood and their products	339	1.1	1.8	6.8	10.2	0.1	1.6	0.8	0.8	4	5.2	0.4	0.6	0.2	0	0	4.2	1.3	2.5	3.5	4.9	4.4	2.9	2	2.1	7.8	0.1	4.7	0.7	1.7	0	2.6	19.4	0.2	19.8	1	0	0.9
Fish, fresh and frozen	339	0.9	1.5	5.3	8	0.1	1.2	0.6	0.5	3.1	4.3	0.4	0.6	0.2	0	0	3.5	1.2	1.2	2.9	4.2	4.2	2.4	1.7	1.7	5	0.1	3.8	0.5	1.4	0	1.2	12.7	0	17.5	0.9	0	0.9
Fish and seafood, preserved	339	0.1	0.4	1.5	2.2	0	0.4	0.2	0.3	0.9	0.9	0	0	0	0	0	0.6	0.1	1.3	0.5	0.7	0.2	0.5	0.3	0.4	2.8	0	1	0.1	0.3	0	1.4	6.7	0.2	2.3	0.1	0	0.1
Milk, milk products and substitutes	339	11.1	14	22.6	33.9	0.6	19.2	32.5	11.8	5.2	15.9	7	0.7	16.5	1.6	52.9	5.9	57.4	14.1	16.7	33.6	23.4	15.6	11.5	38.1	3.1	3.5	11.5	18.6	44.6	2.4	4.9	15.2	1.9	34.9	14.1	7.1	13.8
Milk and milk-based beverages and substitued (plant-based)	339	9.9	7.5	10.9	16.2	0.4	7.6	12.7	4.8	2.7	6.6	6.3	0.5	15.1	1.2	0	3.6	33.1	5.7	14.6	18.4	9.7	11.3	10.1	28.9	2.4	3.3	9.4	9.5	23.1	1	3.3	11.5	1	20.3	9.2	7	9.1
Yoghurt and fermented milk	339	0	0	0	0.1	0	0	0.1	0	0	0.1	0	0	0	0	0	0	0.1	0.1	0	0.1	0.1	0	0	0	0	0	0	0.1	0.1	0	0	0	0	0.1	0	0	0
Milk-based desserts and substitutes	339	0	0	0	0	0	0	0	0	0	0	0	0	0	0	0	0	0	0	0	0	0	0	0	0	0	0	0	0	0	0	0	0	0	0	0	0	0
Cheese and substitutes	339	1.2	6.5	11.7	17.6	0.2	11.5	19.7	6.9	2.5	9.2	0.6	0.1	1.4	0.4	52.9	2.3	24.2	8.3	2.1	15.1	13.6	4.2	1.4	9.2	0.7	0.1	2	9	21.4	1.4	1.6	3.7	0.9	14.5	4.9	0.1	4.7
Oils & Fats	339	0	11.4	0.1	0.1	0	29.8	16.3	46.1	25.9	1.7	0	0	0.1	0	0	0.4	0.2	0.1	0.1	0.1	0.2	0	0	0.1	0	0	0	1.9	4.3	0.4	44.5	0.9	13.8	0.1	0	0	0
Olive oil	339	0	9.6	0	0	0	25.3	12	42.9	16.3	0	0	0	0	0	0	0.4	0	0	0	0	0	0	0	0	0	0	0	0	0	0.1	38	0	12.8	0	0	0	0
Other vegetable oils	339	0	0.8	0	0	0	2	0.7	1.7	7	0	0	0	0	0	0	0	0	0	0	0	0	0	0	0	0	0	0	0	0	0	5.2	0	0.7	0	0	0	0
Butter & creams	339	0	0.8	0.1	0.1	0	2	3.4	1.3	0.5	1.6	0	0	0.1	0	0	0	0.1	0	0	0.1	0.1	0	0	0.1	0	0	0	1.8	4.2	0.3	0.4	0.7	0.1	0.1	0	0	0
Other fats	339	0	0.2	0	0	0	0.5	0.2	0.3	2.1	0.1	0	0	0	0	0	0	0	0.1	0	0	0	0	0	0	0	0	0	0.1	0.1	0	0.9	0.3	0.2	0	0	0	0
Eggs	339	0.7	1.4	3.4	5.1	0	2.4	2.4	1.8	2.4	23.6	0	0	0	0	0	3.1	1.1	1.3	1	3.5	2.4	1	1.6	4.1	0.1	0	1.3	5	12.3	0.5	2.3	15.4	0.2	5.8	4.2	0	4
Sweet products and substitutes	339	0.8	6.9	2.2	2.1	2.5	6.4	9	5	4.1	3	9	2.5	18.5	3.6	0	6.4	4.8	2.1	4.3	4.3	3.3	5.3	3.1	4.4	1	1.1	1.5	3.7	8.6	0.7	1.4	2.9	0.4	2.6	1.6	2.9	1.5
Ice cream, ice lolly and substitutes	339	0.8	3.2	1.3	1.5	1	3.2	4.9	2	2	2.8	3.9	2.3	6.2	1.2	0	1.8	3	1.1	2.1	2.3	1.3	2.9	2.4	3.2	0.3	0.4	1	3.5	8.2	0.6	0.6	1.4	0.1	1.4	0.8	0	0.8
Chocolate and substitutes	339	0	2	0.7	0.6	0.9	3	3.9	2.8	2	0.1	1.7	0	4.1	1.1	0	2.6	1.5	0.3	1.1	1.1	0.5	1.9	0.4	1	0.3	0	0.3	0.1	0.3	0	0.4	0	0.2	0.4	0.4	0	0.4
Candies, jam and other sweet products (incl. sugar-free)	339	0.1	0.6	0.1	0	0.2	0.1	0.1	0.1	0.1	0	1.3	0.1	2.9	0.3	0	0.5	0.1	0.1	0.2	0.1	0.1	0.2	0.1	0.1	0.1	0.3	0	0	0.1	0	0.3	0	0	0	0	0	0
Sugar, fructose, honey	339	0	0.7	0	0	0	0	0	0	0	0	1.6	0	4	0	0	0.2	0	0	0.1	0	0.2	0	0	0	0	0	0	0	0	0	0	0	0	0	0	0	0
Cocoa and cocoa based powder	339	0	0.3	0.1	0	0.4	0.1	0.2	0.1	0	0	0.5	0.1	1.2	1	0	1.2	0.1	0.6	0.9	0.8	1.2	0.3	0.3	0.1	0.3	0.4	0.2	0	0	0	0.2	1.5	0.1	0.8	0.3	2.9	0.3
Artificial sweeteners	339	0	0	0	0	0	0	0	0	0	0	0	0	0	0	0	0	0	0	0	0	0	0	0	0	0	0	0	0	0	0	0	0	0	0	0	0	0
Meal substitutes	339	0	0	0	0	0	0	0	0	0	0	0	0	0	0	0	0	0	0	0	0	0	0	0	0	0	0	0	0	0	0	0	0	0	0	0	0	0
Alcoholic beverages and substitutes	339	0	0	0	0	0	0	0	0	0	0	0	0	0	0	34.6	0	0	0	0	0	0	0	0	0	0	0	0	0	0	0	0	0	0	0	0	0	0
Regular wine and substitutes	339	0	0	0	0	0	0	0	0	0	0	0	0	0	0	33.6	0	0	0	0	0	0	0	0	0	0	0	0	0	0	0	0	0	0	0	0	0	0
Beer, cider and substitutes	339	0	0	0	0	0	0	0	0	0	0	0	0	0	0	0	0	0	0	0	0	0	0	0	0	0	0	0	0	0	0	0	0	0	0	0	0	0
Sweet wine, spumante, aperitif	339	0	0	0	0	0	0	0	0	0	0	0	0	0	0	0	0	0	0	0	0	0	0	0	0	0	0	0	0	0	0	0	0	0	0	0	0	0
Spirits & liquors	339	0	0	0	0	0	0	0	0	0	0	0	0	0	0	1	0	0	0	0	0	0	0	0	0	0	0	0	0	0	0	0	0	0	0	0	0	0
Water and other non-alcoholic beverages	339	66.5	3.8	0.5	0.1	1.3	0.1	0	0.1	0.4	0	7.7	0.2	16.7	2.3	0	3.6	13.1	0.9	4.8	1.1	2.4	12.5	5.1	3	3.3	27.9	2.8	6.5	0	10.3	3.7	0.6	0.7	0.2	6.5	9	6.7
Tap water (as such, in beverages or recipes)	339	27	0	0	0	0	0	0	0	0	0	0	0	0	0	0	0	6.2	0.1	0.1	0	1.1	4.1	0	0	0	0	0	0	0	0	0	0	0	0	0	0	0
Bottled water	339	31.3	0	0	0	0	0	0	0	0	0	0	0	0	0	0	0	5.2	0.4	0.1	0	0	3.3	0	0	0	0	0	0	0	0	0	0	0	0	0	0	0
Coffee, tea, herbal tea and substitutes (incl. decaffeinated)	339	2.5	0.6	0	0	0.1	0	0	0	0	0	1.1	0	0.8	0	0	0.2	0	0	0.6	0.1	0.1	0.4	0.1	0.5	0.2	0	0	0	0	0	0	0	0	0	0.1	0	0.1
Fruit & vegetable juices without artificial sweeteners	339	3.8	2.3	0.4	0.1	1.1	0.1	0	0.1	0.3	0	4.7	0.2	11.3	2.3	0	2.9	1.2	0.2	3.9	1	1.1	4.4	4.9	2.1	3	27.8	2.7	6.3	0	10.1	3.5	0.3	0.7	0.1	6.4	9	6.6
Other soft drink (without and with artificial sweeteners and powder)	339	2	0.9	0	0	0.1	0	0	0	0	0	1.9	0	4.7	0	0	0.5	0.4	0.2	0.1	0.1	0.1	0.3	0.1	0.3	0.2	0.1	0.1	0.1	0	0.2	0.2	0.3	0	0.1	0	0	0
Miscellaneous	339	0	0.2	0.1	0	0.3	0.4	0.2	0.4	1.1	0	0.1	0	0.2	0.1	0	0.2	0.2	2	1.2	0.2	0.1	0.2	0.5	0.2	0.2	0.1	0.1	0.2	0	0.3	1.5	0	1	0.1	0.3	0	0.3
(a) SFAs: Saturated Fatty Acids
(b) MUFAs: Mono-Unsaturated Fatty Acids
(c) PUFAs: Poly-Unsaturated Fatty Acids

## Sheet: S11_10-17 years
Table S11. Percentage contribution of food categories to total intake of energy, macronutrients and micronutrients in adolescents (10-17 years)
10-17years	n	Water	Energy	Protein	Animal protein	Vegetal protein	Fats	SFAs(a)	MUFAs(b)	PUFAs(c)	Cholesterol	Carbohydrates	Starch	Total sugars	Dietary fiber	Alcohol	Iron	Calcium	Sodium	Potassium	Phosphorus	Zinc	Magnesium	Vitamin B1	Vitamin B2	Vitamin B3	Vitamin C	Vitamin B6	Retinol Equivalent	Retinol	Beta-caroten	Vitamin E	Vitamin D	Vitamin K	Vitamin B12	Dietary folate	Folic acid	Folate Equivalent
Cereals, cereal products and substitutes	276	2.6	43.9	28.4	3.3	76.3	22.3	23.2	17.9	29.1	24.7	68.7	90.8	28.5	51.1	0.3	38.5	14.1	36.8	17.3	27.7	24.5	31.5	43.3	25.1	28.1	3.4	22	10.2	23.7	2.7	15.8	20.1	6.7	7	33.9	96	37.2
Bread	276	0.9	9.6	7.9	0.1	22.8	2.2	1.7	1.4	3.8	0.4	16.7	24.5	3	20	0	10.9	3.6	18.5	4.9	6.7	7.4	8.3	8.7	4	7.9	0	4	1.2	3	0.2	1.5	3.4	1.1	0.5	12.9	0	12.2
Pasta & pasta substitutes	276	0.5	9.1	7.3	0.8	19.7	1.7	1.6	1	3.5	3.8	16.4	24.2	2.3	9.9	0	8	2.7	1	4.8	8.6	6.7	10.4	7.9	6.7	7.8	1.6	5.8	1.6	3	0.9	0.6	2.8	1.8	0.8	8	0	7.6
Pizza	276	0.5	4.6	3.3	0	9.5	1.6	0.9	1.5	3.1	0	7.6	11.1	1.2	4.2	0	1.9	0.7	3.2	1.2	1.3	1.2	1.5	2.3	0.8	1.5	0.1	1.9	0.5	0.9	0.3	1.1	1	0.3	0	3.3	0	3.1
Rice	276	0.1	1.3	0.6	0	1.9	0.1	0	0.1	0.2	0	2.6	3.9	0	0.6	0	0.7	0.2	0	0.3	0.8	1	1.3	1.1	0.2	1	0	1.2	0	0	0	0.1	0	0.1	0	0.6	0	0.6
Grains and flour	276	0.1	1.3	1	0	2.9	0.1	0.1	0	0.6	0	2.4	3.6	0.3	1.6	0	1.1	0.6	0.8	0.5	0.8	0.6	1.1	2.3	0.4	0.8	0.1	0.5	0.1	0	0.1	0.1	0.1	0.2	0.2	1	0	0.9
Breakfast cereals	276	0	1.1	0.6	0	1.6	0.4	0.6	0.2	0.8	0	1.9	2.2	1.5	1.8	0	4.3	1.4	1.3	0.6	0.8	1	1.5	5	4.7	4.4	1.3	4.3	0.3	0.8	0	1.4	1.5	0	1.5	0.7	94.8	5.7
Biscuits	276	0	6.2	2.3	0.7	5.6	6.7	7	6.1	6.8	7.8	7.4	7.2	7.5	4.1	0	3.1	1.6	4	1.6	3.2	2	2.2	2.1	2.9	0.7	0	1	0.1	0.4	0	3.4	0.4	1.7	0.5	1.2	0	1.2
Savoury fine bakery products	276	0.1	3.5	2.1	0.1	5.9	2.2	1.6	2.1	4.1	0.2	5.1	7.7	0.6	4.3	0	3	1.2	4.8	1	2.2	1.8	2.1	10.4	1.3	2	0	1.2	0.1	0.3	0.1	2.2	0.1	0.4	0.1	1.9	0	1.8
Cakes and sweet snacks with and without creams	276	0.4	7.2	3.3	1.6	6.5	7.2	9.7	5.6	6.3	12.4	8.6	6.6	12.1	4.6	0.3	5.6	2.2	3.4	2.3	3.4	2.8	3.1	3.4	4	2.1	0.3	2.1	6.2	15.3	1.2	5.4	10.9	1	3.3	4.4	1.2	4.2
Pulses or legumes	276	0.2	0.6	1.1	0	3.3	0.1	0.1	0	0.3	0	0.8	1	0.4	4.6	0	3	0.6	0.2	1.6	1.3	1.1	2.4	1.9	0.6	1.1	1.9	1.2	0.4	0.1	0.5	0.3	0	1.1	0	4.8	0	4.6
Vegetables, fresh and processed	276	5.6	1.6	2.7	0	7.7	0.6	0.3	0.2	1.7	0	2	0.2	5.2	16.5	0	10.3	6.2	13.6	15	4.3	7	8.9	4.9	7.6	6.3	41	8.5	44.8	0	69.6	10.6	0.5	71.6	0.2	21.8	0	20.7
Leafy vegetables, fresh	276	0.8	0.2	0.6	0	1.6	0.1	0	0	0.4	0	0.2	0.1	0.5	2.3	0	3.2	2	0.3	2.8	0.7	1.2	2.3	1	3.3	0.8	8	1	8.4	0	13	1.7	0	46.1	0	6.5	0	6.2
Tomatoes, fresh	276	1.5	0.4	0.5	0	1.5	0.1	0	0	0.2	0	0.5	0	1.4	3.5	0	1.2	0.5	0.1	4.1	0.8	0.5	1.4	0.8	0.4	1.6	9.8	2.3	16	0	24.8	3.3	0	2.6	0	2.3	0	2.1
Other fruiting vegetables, fresh	276	1	0.2	0.3	0	1	0.1	0	0	0.2	0	0.2	0	0.7	2.4	0	1.1	0.6	0.2	2.2	0.9	0.4	1.4	1.3	1.5	0.9	8.8	1.5	1.9	0	2.9	1.4	0	0.9	0	2.5	0	2.4
Other vegetables, fresh	276	0.5	0.2	0.2	0	0.5	0	0	0	0	0	0.4	0	1.1	2.1	0	0.8	0.6	0.4	1.1	0.4	2.5	0.5	0.4	0.3	0.5	0.7	0.9	13.2	0	20.5	0.4	0	1.2	0	1.3	0	1.3
Roots and onions, fresh	276	0.8	0.2	0.6	0	1.8	0	0	0	0.1	0	0.2	0	0.5	3.6	0	1.9	1.3	0.2	2.5	0.9	1.1	1.5	1.1	1.6	1.2	8.1	1.4	1.5	0	2.3	0.9	0.3	8.9	0	6.4	0	6
Vegetables processed	276	0.9	0.3	0.4	0	1.1	0.2	0.1	0.1	0.6	0	0.3	0.1	0.8	1.6	0	0.7	0.3	0.6	2.1	0.5	1	1.2	0.1	0.1	1.1	4.6	1.2	2.4	0	3.7	2.6	0.2	0.7	0.2	2.2	0	2.1
Spices and Herbs	276	0.1	0.1	0.1	0	0.3	0	0	0	0.1	0	0.1	0	0.2	0.9	0	1.4	0.8	11.8	0.3	0.1	0.2	0.6	0.2	0.3	0.1	1	0.2	1.4	0	2.2	0.4	0	11.1	0	0.5	0	0.5
Potatoes, tubers and their products	276	1.2	2.5	1.3	0	3.8	1.6	1.3	0.8	4.7	0	3.7	5.7	0.2	5.4	0	2.7	0.6	1.4	9.8	2.2	4.7	4.7	3.6	1.5	6.1	7.5	9.9	0.2	0	0.2	1.4	0	0.4	0	6.3	0	6
Potatoes and potato products, excl. potato chips	276	1.2	1.7	1.1	0	3.1	0.5	0.3	0.1	1.9	0	3.1	4.7	0.2	4.6	0	2.3	0.6	0.6	8.5	1.8	4.4	4.1	3.2	1.1	5.5	6.5	8.9	0.2	0	0.2	0.3	0	0.2	0	5.8	0	5.5
Potato chips and french fries	276	0	0.7	0.2	0	0.7	1.1	1	0.7	2.7	0	0.6	1	0	0.8	0	0.4	0.1	0.8	1.3	0.4	0.3	0.6	0.4	0.4	0.6	1	1	0	0	0	1.2	0	0.2	0	0.5	0	0.5
Fruit, fresh and processed	276	5.1	3.8	1.6	0	4.6	1.8	0.7	1.9	3.5	0	6.4	0.4	17	17.6	0	6.3	3.2	0.3	13.1	2.6	2.4	7	4.8	3.9	3.7	28	8.2	11	0	17.1	7.2	0	4.5	0	7.1	0	6.8
Citrus fruit, fresh	276	0.5	0.4	0.1	0	0.4	0	0	0	0.1	0	0.7	0	2	1.4	0	0.3	0.7	0	1	0.2	0.2	0.5	0.8	0.5	0.2	6.8	0.7	0.7	0	1.1	0.3	0	0	0	2.2	0	2
Berry fruit, fresh	276	0.2	0.1	0.1	0	0.2	0	0	0	0.1	0	0.1	0	0.4	0.7	0	0.4	0.3	0	0.4	0.1	0.1	0.3	0.1	0.2	0.2	3.1	0.1	0	0	0	0.2	0	0.2	0	0.5	0	0.5
Exotic fruit, fresh	276	0.5	0.5	0.2	0	0.7	0.1	0.1	0.1	0.1	0	1	0.2	2.5	1.8	0	1.2	0.2	0	2.1	0.3	0.3	1.6	0.8	0.6	0.6	3.1	2.3	0.9	0	1.4	0.5	0	0.1	0	1.3	0	1.2
Other fruit, fresh	276	3.8	2.1	0.7	0	1.9	0.2	0.1	0.1	0.5	0	4.2	0	11.4	12	0	3.4	1.7	0.2	8.8	1.2	1.2	3.1	2.3	2.1	2.3	14.7	4.6	9.1	0	14.2	4	0	3.7	0	2.6	0	2.5
Nuts, dried fruit, seeds, olives and their products	276	0	0.7	0.5	0	1.4	1.4	0.5	1.7	2.7	0	0.2	0.1	0.5	1.6	0	0.8	0.5	0.1	0.8	0.7	0.6	1.5	0.7	0.5	0.5	0.2	0.5	0.3	0	0.4	2.3	0	0.4	0	0.6	0	0.5
Processed fruit (in syrup, in purée, etc.)	276	0	0	0	0	0	0	0	0	0	0	0.1	0	0.1	0.1	0	0	0	0	0	0	0	0	0	0	0	0	0	0	0	0	0	0	0	0	0	0	0
Meat, meat products and substitutes	276	4	12.6	36.2	55	0.4	17	19.1	15.4	17.3	31.8	0.3	0.2	0.5	0.2	0	20.1	2.3	26.6	17.4	22.5	30.8	12.2	26.8	19.9	40.3	0.2	33.4	0.3	0.8	0	2	26.9	1.2	34.8	5.4	0	5.1
Beef & veal, not preserved, excl. offal	276	1.4	3.1	11.1	16.9	0	3.4	4.3	3.6	1.3	10.1	0	0	0	0	0	9.2	0.6	1.4	5.8	6.9	14.3	3.7	4.4	5.2	12.4	0	13.4	0	0	0	0.7	14.1	0.2	16.6	1.1	0	1
Pork, not preserved, excl. offal	276	0.4	1	3.2	4.8	0	1.2	1.5	0.9	1.3	2.4	0	0	0	0	0	1.4	0.1	0.4	1.5	1.7	2.2	0.9	6.1	4.1	2.5	0	3.6	0	0.1	0	0	2.6	0	2.7	0.2	0	0.2
Poultry and game, not preserved, excl. offal	276	1.2	2.7	11.4	17.3	0.1	2	1.8	1.6	3.3	9.3	0.1	0.1	0	0	0	2.5	0.3	1.1	5.4	6.8	3.6	4.5	3.4	5.5	16.7	0	9.9	0.1	0.2	0	0.6	5.5	0.3	3.7	2.7	0	2.6
Other meats, not preserved, excl. offal	276	0.1	0.4	1.2	1.8	0	0.5	0.7	0.4	0.4	1.1	0	0	0	0	0	1.1	0.1	0.2	0.6	0.8	1.4	0.5	0.5	0.7	1.4	0	0.9	0	0	0	0.1	0.9	0	3.1	0.1	0	0.1
Ham, salami, sausages, and other preserved meats, excl. offal	276	0.8	5.4	9.3	14.2	0	9.8	10.8	8.9	11.1	8.9	0.2	0	0.5	0.1	0	5.5	1	23.4	3.7	6.2	9.1	2.7	12.1	4.4	7.2	0.1	5.5	0.2	0.5	0	0.5	3.7	0.6	8.6	0.7	0	0.6
Offal, and their products	276	0	0	0	0	0	0	0	0	0	0	0	0	0	0	0	0	0	0	0	0	0	0	0	0	0	0	0	0	0	0	0	0	0	0	0	0	0
Meat substitutes	276	0	0	0.1	0	0.3	0.1	0	0	0	0	0	0	0	0.1	0	0.4	0.2	0.1	0.4	0.3	0.1	0	0.3	0.1	0.1	0	0.1	0	0	0	0	0	0	0.2	0.6	0	0.6
Fish, seafood and their products	276	0.9	1.7	6.2	9.5	0.1	1.5	1	1	3.4	6.3	0.2	0.2	0.3	0	0	4.8	1.9	2.5	3.2	5.2	4.2	3.2	2	2.4	7.8	0.2	5	1.8	4.9	0	3.7	30.2	0.3	25.2	1	0	1
Fish, fresh and frozen	276	0.8	1.2	4.5	6.8	0.1	1	0.7	0.6	2.1	5.2	0.2	0.2	0.3	0	0	4	1.8	1.3	2.6	4.3	3.9	2.5	1.7	2	4.6	0.2	3.7	1.6	4.4	0	1.6	21.1	0	22.6	0.9	0	0.8
Fish and seafood, preserved	276	0.2	0.5	1.7	2.7	0	0.5	0.3	0.4	1.2	1.2	0	0	0	0	0	0.8	0.1	1.3	0.6	0.9	0.3	0.7	0.2	0.4	3.1	0	1.2	0.2	0.5	0	2	9.1	0.2	2.6	0.1	0	0.1
Milk, milk products and substitutes	276	6.7	11.1	17.7	26.6	0.7	15.9	27.4	9.4	4.1	13.4	4.6	0.5	12.5	0.9	0	3.9	48.2	12.5	11.6	26.8	18.7	10.9	7.1	29.3	1.9	1.9	7.6	16.9	43.3	2.3	3.5	7.5	1.1	26.1	10	1.9	9.6
Milk and milk-based beverages and substitued (plant-based)	276	5.7	4.6	6.8	10	0.6	4.3	7.4	2.6	1.7	4	4.1	0.4	11.2	0.7	0	2	24.1	3.7	9.6	12.1	5.9	7.3	5.9	19.8	1.2	1.9	5.8	5.8	15.2	0.7	2	4.7	0.4	11.9	5.8	1.6	5.6
Yoghurt and fermented milk	276	0	0	0	0	0	0	0	0	0	0	0	0	0	0	0	0	0	0	0	0.1	0	0	0	0	0	0	0	0	0.1	0	0	0	0	0	0	0	0
Milk-based desserts and substitutes	276	0	0	0	0	0	0	0	0	0	0	0	0	0	0	0	0	0	0	0	0	0	0	0	0	0	0	0	0	0	0	0	0	0	0	0	0	0
Cheese and substitutes	276	0.9	6.5	10.9	16.6	0.1	11.6	20.1	6.8	2.4	9.3	0.5	0	1.3	0.2	0	1.9	24.1	8.8	2	14.6	12.8	3.6	1.2	9.4	0.7	0	1.8	11.1	28.1	1.7	1.6	2.9	0.7	14.1	4.2	0.3	4
Oils & Fats	276	0.1	12.2	0.1	0.2	0	31.2	17.1	46.7	29.5	1.9	0	0	0.1	0	0	0.4	0.3	0.3	0.1	0.1	0.2	0.1	0.1	0.2	0	0	0.1	2.4	5.8	0.5	47.7	0.8	11.2	0.1	0.1	0	0.1
Olive oil	276	0	9.9	0	0	0	25.4	12.5	42.6	15.8	0	0	0	0	0	0	0.3	0	0	0	0	0	0	0	0	0	0	0	0.1	0	0.1	38.7	0	10.2	0	0	0	0
Other vegetable oils	276	0	1	0	0	0	2.6	0.9	2.2	8.4	0	0	0	0	0	0	0	0	0	0	0	0	0	0	0	0	0	0	0	0	0	6.6	0	0.6	0	0	0	0
Butter & creams	276	0.1	0.8	0.1	0.1	0	2	3.2	1.3	0.4	1.6	0	0	0.1	0	0	0	0.2	0	0.1	0.1	0.1	0.1	0	0.2	0	0	0	2.1	5.4	0.3	0.4	0.6	0.1	0.1	0.1	0	0.1
Other fats	276	0	0.5	0.1	0.1	0	1.2	0.5	0.6	4.9	0.3	0	0	0	0	0	0.1	0	0.3	0	0	0.1	0	0	0	0	0	0	0.2	0.4	0	2	0.2	0.2	0	0	0	0
Eggs	276	0.5	1.3	2.6	3.9	0	2.2	2.1	1.9	2	19.8	0	0	0	0	0	2.4	1	1.1	0.8	2.9	1.9	0.8	1.3	3.5	0.1	0	1	5.1	13.4	0.5	2.3	12.1	0.2	4.3	3.4	0	3.2
Sweet products and substitutes	276	0.5	5.4	1.5	1.5	1.6	5	7.2	4.1	2.7	2	7.3	1	18.7	2.8	0	4.3	3.7	1.3	3	2.9	2.1	3.7	1.4	3	0.6	0.9	1	3	7.5	0.5	1	1.6	0.2	1.6	1.1	1	1.1
Ice cream, ice lolly and substitutes	276	0.5	2.3	0.9	1.1	0.4	2.6	4.4	1.5	0.9	1.9	2.7	0.9	6	1	0	1.3	2.5	0.7	1.5	1.6	0.9	1.9	0.9	2.3	0.2	0.4	0.6	2.9	7.3	0.4	0.5	1.3	0.1	1.2	0.6	0	0.6
Chocolate and substitutes	276	0	1.6	0.5	0.3	0.9	2.3	2.7	2.5	1.8	0.1	1.5	0	4.1	0.9	0	2.1	1	0.2	0.8	0.8	0.6	1.6	0.3	0.6	0.2	0	0.3	0.1	0.3	0	0.3	0	0.1	0.1	0.3	0	0.3
Candies, jam and other sweet products (incl. sugar-free)	276	0	0.4	0	0	0.1	0	0	0	0	0	1	0	2.5	0.4	0	0.4	0.1	0	0.1	0	0.1	0.1	0.1	0.1	0.1	0.4	0	0	0	0	0.1	0	0	0	0	0.4	0
Sugar, fructose, honey	276	0	0.8	0	0	0	0	0	0	0	0	1.9	0	5.4	0	0	0.1	0	0	0	0	0.1	0	0	0	0	0	0	0	0	0	0	0	0	0	0	0	0
Cocoa and cocoa based powder	276	0	0.1	0.1	0	0.2	0.1	0.1	0	0	0	0.3	0	0.7	0.5	0	0.4	0	0.4	0.5	0.4	0.5	0.2	0.1	0	0.1	0.1	0.1	0	0	0	0.1	0.3	0	0.3	0.2	0.6	0.1
Artificial sweeteners	276	0	0	0	0	0	0	0	0	0	0	0	0	0	0	0	0	0	0	0	0	0	0	0	0	0	0	0	0	0	0	0	0	0	0	0	0	0
Meal substitutes	276	0	0	0	0	0.1	0	0	0	0	0	0	0	0	0	0	0.1	0	0	0	0	0	0	0	0	0	0	0	0	0.1	0	0	0.1	0	0	0	0.5	0
Alcoholic beverages and substitutes	276	0.3	0.2	0	0	0	0	0	0	0	0	0.1	0	0.3	0	99.7	0.3	0	0	0.1	0.3	0	0.4	0	0.2	0.3	0.1	0	0	0	0	0	0	0	0	0.1	0	0.1
Regular wine and substitutes	276	0.1	0.1	0	0	0	0	0	0	0	0	0	0	0	0	60.3	0.3	0	0	0.1	0.1	0	0.1	0	0.1	0	0	0	0	0	0	0	0	0	0	0	0	0
Beer, cider and substitutes	276	0.2	0.1	0	0	0	0	0	0	0	0	0.1	0	0.3	0	35.3	0	0	0	0.1	0.1	0	0.3	0	0.1	0.3	0.1	0	0	0	0	0	0	0	0	0.1	0	0.1
Sweet wine, spumante, aperitif	276	0	0	0	0	0	0	0	0	0	0	0	0	0	0	1.5	0	0	0	0	0	0	0	0	0	0	0	0	0	0	0	0	0	0	0	0	0	0
Spirits & liquors	276	0	0	0	0	0	0	0	0	0	0	0	0	0	0	2.6	0	0	0	0	0	0	0	0	0	0	0	0	0	0	0	0	0	0	0	0	0	0
Water and other non-alcoholic beverages	276	72.1	2.7	0.4	0	1.1	0.1	0	0.1	0.1	0	5.7	0.1	16.1	0.5	0	2.6	17.3	1.4	4.9	0.9	2	13.8	2	2.3	3.5	14.7	1.9	3.6	0	5.5	2	0.1	0.2	0.4	4.2	0.5	4
Tap water (as such, in beverages or recipes)	276	29.2	0	0	0	0	0	0	0	0	0	0	0	0	0	0	0.7	8.6	0.2	0.1	0	1.3	4.8	0	0	0	0	0	0	0	0	0	0	0	0	0	0	0
Bottled water	276	35.2	0	0	0	0	0	0	0	0	0	0	0	0	0	0	0	7.3	0.8	0.2	0	0	5.3	0	0	0	0	0	0	0	0	0	0	0	0	0	0	0
Coffee, tea, herbal tea and substitutes (incl. decaffeinated)	276	3.2	0.5	0.1	0	0.4	0	0	0	0	0	1	0	2.8	0	0	0.4	0.2	0	2.3	0.4	0.4	2.1	0.1	1	2	0	0	0	0	0	0	0	0	0	0.1	0	0.1
Fruit & vegetable juices without artificial sweeteners	276	1.6	1	0.2	0	0.6	0	0	0	0.1	0	2	0.1	5.6	0.5	0	1.2	0.8	0.1	2.1	0.5	0.3	1.3	1.9	0.9	1	14.6	1.1	3.5	0	5.4	1.9	0	0.2	0	4	0.5	3.8
Other soft drink (without and with artificial sweeteners and powder)	276	2.9	1.2	0	0	0.1	0	0	0	0	0	2.7	0	7.6	0	0	0.3	0.4	0.2	0.2	0	0.1	0.3	0	0.4	0.5	0.1	0.8	0.1	0	0.1	0.2	0.1	0	0.4	0.1	0	0.1
Miscellaneous	276	0.1	0.4	0.2	0.1	0.4	0.7	0.5	0.6	1.6	0.1	0.2	0.1	0.4	0.2	0	0.3	0.5	1.8	2.1	0.3	0.2	0.4	0.9	0.4	0.2	0.1	0.1	0.5	0.4	0.6	2.3	0.1	1.2	0.2	0.6	0	0.6
(a) SFAs: Saturated Fatty Acids
(b) MUFAs: Mono-Unsaturated Fatty Acids
(c) PUFAs: Poly-Unsaturated Fatty Acids

## Sheet: S12_18-64 years
Table S12. Percentage contribution of food categories to total intake of energy, macronutrients and micronutrients in adults (18-64 years)
18-64 years	n	n	Water	Energy	Protein	Animal protein	Vegetal protein	Fats	SFAs(a)	MUFAs(b)	PUFAs(c)	Cholesterol	Carbohydrates	Starch	Total sugars	Dietary fiber	Alcohol	Iron	Calcium	Sodium	Potassium	Phosphorus	Zinc	Magnesium	Vitamin B1	Vitamin B2	Vitamin B3	Vitamin C	Vitamin B6	Retinol Equivalent	Retinol	Beta-caroten	Vitamin E	Vitamin D	Vitamin K	Vitamin B12	Dietary folate	Folic acid	Folate Equivalent
Cereals, cereal products and substitutes	726	2.3	38.6	25.4	2.6	66.7	18.1	20.4	13.5	23.8	21.6	65	89.5	23.9	42.5	0.1	32.4	11.6	32.8	13.3	24.2	22.4	24.1	38	19.8	21.7	1.4	18.4	6.3	16.7	1.2	11.7	11	3.2	4.9	27.3	94.2	27.9
Bread	726	0.9	9.3	7.6	0	21.4	1.6	1.2	0.8	3.4	0.2	17.6	26.5	2.7	17.8	0	10.2	2.9	18.2	4	6.4	7.2	7.3	7.5	3.9	7	0	3.6	0.4	1.2	0.1	1.1	1.4	0.7	0.3	10.9	0	10.8
Pasta & pasta substitutes	726	0.3	6.2	5	0.6	12.9	1.1	1.1	0.6	2.4	3.1	11.7	17.8	1.5	5.8	0	4.9	1.6	0.7	2.8	5.6	4.5	5.6	5.5	4.3	4.6	0.4	3.8	0.7	1.7	0.3	0.4	1.4	0.6	0.6	4.3	0	4.3
Pizza	726	0.4	3.7	2.7	0	7.5	1	0.7	0.8	2.5	0	6.7	10.2	0.8	2.4	0	1.3	0.5	2	0.7	1	0.9	0.9	1.6	0.5	0.9	0	1.3	0.1	0.3	0	0.5	0.4	0.1	0	2	0	2
Rice	726	0.1	1.6	0.8	0	2.2	0.1	0.1	0.1	0.2	0	3.4	5.3	0	0.6	0	0.7	0.3	0	0.3	0.9	1.2	1.2	1.3	0.2	0.9	0	1.5	0	0	0	0.1	0	0	0	0.6	0	0.6
Grains and flour	726	0.1	1.9	1.5	0	4.2	0.2	0.1	0.1	0.8	0	3.6	5.5	0.4	2.3	0	1.3	0.7	0.8	0.8	1.4	1.2	1.8	2.9	0.7	1.2	0	0.9	0.1	0	0.1	0.1	0	0.1	0.2	1.1	0	1.1
Breakfast cereals	726	0	0.7	0.4	0	1.2	0.3	0.5	0.1	0.7	0	1.2	1.6	0.8	1.4	0	2.5	0.4	0.8	0.4	0.8	0.7	1	3	2.9	2.3	0.5	2.7	0.2	0.5	0	0.6	0.5	0	1	1.7	91.7	2.5
Biscuits	726	0	4.5	1.8	0.4	4.3	4.3	4.7	3.5	4.3	5.2	6.1	6.4	5.6	3	0	2.6	1.5	2.8	1.1	2.3	1.7	1.3	2.2	1.9	0.6	0	1	0.3	0.7	0	2.5	0.6	0.8	0.3	0.8	0	0.8
Savoury fine bakery products	726	0.1	4	2.5	0.1	7	2.4	1.8	2.2	3.6	0.2	6.2	9.5	0.8	4.9	0	3.6	1.1	4.5	1.1	2.6	2.3	2.5	10.3	1.8	2.2	0	1.4	0.1	0.1	0.1	2.2	0.1	0.3	0	2	0.2	2
Cakes and sweet snacks with and without creams	726	0.4	6.8	3.1	1.5	6	7	10.2	5.4	5.8	12.8	8.5	6.8	11.2	4.3	0.1	5.3	2.6	3.2	2	3.2	2.8	2.6	3.6	3.8	2	0.4	2.3	4.4	12.2	0.6	4.4	6.6	0.6	2.5	3.9	2.3	3.9
Pulses or legumes	726	0.2	0.8	1.4	0	4.1	0.2	0.1	0.1	0.5	0	1.1	1.5	0.4	4.4	0	3.3	0.7	0.2	1.8	1.6	1.2	3.1	2.3	0.8	1.1	1.4	1.3	0.4	0.2	0.5	0.3	0	0.7	0	4.6	0	4.5
Vegetables, fresh and processed	726	7.8	2.3	4.1	0	11.5	0.9	0.4	0.2	2.8	0	2.8	0.3	7.2	22.4	0	14.2	10.2	22	18.5	6.4	9.4	10.6	7.8	13.2	8	47	11.7	49.3	0	73.4	13.1	0.9	81.8	0.1	30.2	0	29.9
Leafy vegetables, fresh	726	1.7	0.4	1.1	0	3	0.2	0.1	0	0.7	0	0.5	0.1	1.1	4.6	0	5.4	4	0.6	4.4	1.3	2	3.4	1.9	6.2	1.4	9.4	1.6	12.6	0	18.8	2.9	0	57.3	0	9.9	0	9.8
Tomatoes, fresh	726	1.7	0.5	0.6	0	1.7	0.1	0.1	0	0.3	0	0.6	0	1.7	3.7	0	1.3	0.6	0.1	4.2	0.9	0.6	1.3	0.9	0.5	1.6	8.3	2.6	15.9	0	23.6	3.5	0	1.9	0	2.2	0	2.1
Other fruiting vegetables, fresh	726	1.6	0.4	0.6	0	1.7	0.1	0.1	0	0.3	0	0.5	0	1.2	4	0	1.7	1	0.3	3.1	1.4	0.8	1.9	2.2	2.4	1.3	12.4	2.5	2.6	0	3.9	2.1	0	0.9	0	3.6	0	3.6
Other vegetables, fresh	726	0.6	0.3	0.2	0	0.6	0	0	0	0	0	0.5	0	1.4	2.2	0	0.9	0.8	0.5	1.1	0.5	2.9	0.6	0.5	0.4	0.5	0.6	1.1	12.8	0	19	0.5	0	1	0	1.4	0	1.4
Roots and onions, fresh	726	1.5	0.4	1.2	0	3.4	0.1	0.1	0	0.3	0	0.4	0	1	6	0	3.2	2.7	0.4	4.1	1.8	2.2	2.2	2.1	3.3	2.1	13	2.9	2.9	0	4.3	2.1	0.8	13.2	0	11.3	0	11.2
Vegetables processed	726	0.7	0.3	0.3	0	0.9	0.3	0.1	0.2	1.1	0	0.3	0	0.7	1.2	0	0.5	0.3	0.7	1.4	0.4	0.7	0.8	0.1	0.1	0.8	2.6	0.9	1.6	0	2.4	1.9	0.1	0.4	0.1	1.5	0	1.5
Spices and Herbs	726	0	0.1	0.1	0	0.2	0.1	0	0	0.1	0	0.1	0	0.2	0.7	0	1.2	0.7	19.5	0.3	0.1	0.2	0.4	0.1	0.2	0.1	0.8	0.1	0.9	0	1.3	0.2	0	7.2	0	0.4	0	0.4
Potatoes, tubers and their products	726	1.4	2.4	1.3	0	3.7	1.1	0.9	0.4	3.8	0	4.1	6.4	0.2	4.6	0	2.5	0.7	0.8	8.7	2.1	5.2	4	3.9	1.4	5.8	5.7	10.2	0.1	0	0.2	0.9	0	0.2	0	5.6	0	5.5
Potatoes and potato products, excl. potato chips	726	1.4	1.9	1.2	0	3.3	0.5	0.3	0	2.2	0	3.6	5.6	0.2	4.1	0	2.3	0.6	0.4	8	1.9	4.9	3.7	3.6	1.2	5.4	5.2	9.5	0.1	0	0.2	0.2	0	0.2	0	5.3	0	5.3
Potato chips and french fries	726	0	0.4	0.1	0	0.4	0.6	0.6	0.4	1.6	0	0.4	0.7	0	0.5	0	0.2	0.1	0.4	0.7	0.2	0.2	0.3	0.3	0.2	0.4	0.4	0.6	0	0	0	0.7	0	0.1	0	0.3	0	0.3
Fruit, fresh and processed	726	6.3	6.3	3	0	8.4	4.9	1.7	4.5	11.4	0	9.3	0.7	23.3	22.4	0	8.3	5.4	0.4	15.6	4.8	4.1	10	8.2	6.1	4.7	32.1	11.8	13	0	19.4	11.5	0	3.7	0	10.8	0	10.7
Citrus fruit, fresh	726	1.3	1	0.4	0	1	0.1	0	0	0.2	0	1.9	0	5.2	3.5	0	0.8	2	0	2.4	0.6	0.5	1.2	2.1	1.4	0.4	14	1.8	1.9	0	2.8	0.7	0	0	0	4.9	0	4.9
Berry fruit, fresh	726	0.1	0	0	0	0.1	0	0	0	0	0	0.1	0	0.2	0.3	0	0.2	0.1	0	0.1	0.1	0	0.1	0	0.1	0.1	0.8	0.1	0.1	0	0.2	0.1	0	0	0	0.2	0	0.2
Exotic fruit, fresh	726	0.9	1	0.4	0	1.2	0.2	0.2	0.3	0.3	0	1.9	0.5	4.4	2.8	0	1.9	0.3	0	3.2	0.6	0.5	2.3	1.4	1.1	1	3.7	4	1.3	0	2	0.8	0	0.1	0	1.8	0	1.8
Other fruit, fresh	726	4	2.3	0.8	0	2.2	0.2	0.1	0.1	0.5	0	4.9	0	12.5	12.1	0	3.4	1.8	0.2	8.3	1.5	1.3	2.9	2.3	2.4	2.1	13.2	4.5	9.4	0	14	4.3	0	2.8	0	2.5	0	2.5
Nuts, dried fruit, seeds, olives and their products	726	0.1	2.1	1.4	0	3.9	4.3	1.4	4.1	10.4	0	0.5	0.2	0.9	3.7	0	2.1	1.2	0.2	1.6	2	1.7	3.5	2.2	1	1.1	0.3	1.4	0.3	0	0.4	5.5	0	0.7	0	1.4	0	1.4
Processed fruit (in syrup, in purée, etc.)	726	0	0	0	0	0	0	0	0	0	0	0	0	0.1	0.1	0	0	0	0	0	0	0	0	0	0	0	0.1	0	0	0	0	0	0	0	0	0	0	0
Meat, meat products and substitutes	726	3.3	10.5	32.2	49.9	0.2	13.6	16.6	11.6	14	31.5	0.1	0	0.3	0.2	0	15.6	1.8	20.8	12.9	19	25.8	8.7	23	18.5	31.4	0.2	28.6	7.5	22.7	0.1	1.5	20.7	0.6	33.6	5.1	0	5.1
Beef & veal, not preserved, excl. offal	726	1.2	2.7	10.1	15.7	0	2.7	3.7	2.7	1.1	10.1	0	0	0	0	0	7.4	0.6	1.4	4.4	6.1	12.6	2.7	4	4.9	9.9	0	11.4	0	0	0	0.6	11.3	0.1	13.7	0.8	0	0.8
Pork, not preserved, excl. offal	726	0.3	0.9	2.8	4.3	0	1.1	1.6	0.8	1.2	2.2	0	0	0	0	0	1	0.1	0.3	1	1.4	1.7	0.6	5.7	4	1.7	0	3	0	0	0	0	1.9	0	2.1	0.1	0	0.1
Poultry and game, not preserved, excl. offal	726	1.1	2.5	10.8	16.7	0	1.9	1.9	1.5	3	9.7	0	0	0	0	0	2	0.3	0.9	4.3	6.1	3.3	3.4	3.1	5	13.5	0	9	0	0.1	0	0.4	4.4	0.2	2.9	2	0	2
Other meats, not preserved, excl. offal	726	0.1	0.4	1.3	2.1	0	0.4	0.6	0.3	0.4	1.2	0	0	0	0	0	0.7	0.1	0.2	0.6	0.8	1.1	0.4	0.8	0.6	1.2	0	1	0	0	0	0.1	0.5	0	3.8	0.1	0	0.1
Ham, salami, sausages, and other preserved meats, excl. offal	726	0.6	3.9	6.9	10.7	0	7.2	8.5	6.1	8	7	0.1	0	0.3	0	0	3.6	0.6	17.9	2.3	4.3	6.7	1.6	9	3.1	4.5	0.1	3.9	0	0.1	0	0.3	2.4	0.3	6.2	0.4	0	0.4
Offal, and their products	726	0	0.1	0.3	0.4	0	0.2	0.3	0.1	0.3	1.2	0	0	0	0	0	0.6	0	0.1	0.1	0.2	0.3	0.1	0.2	0.9	0.4	0.1	0.2	7.4	22.3	0.1	0.1	0.2	0	4.7	1.3	0	1.3
Meat substitutes	726	0	0	0.1	0	0.2	0	0	0	0	0	0	0	0	0.1	0	0.3	0.1	0	0.3	0.2	0.1	0	0.2	0.1	0	0	0.1	0	0	0	0	0	0	0.1	0.3	0	0.3
Fish, seafood and their products	726	1.4	2.7	10.2	15.9	0	2.5	1.9	1.8	5.3	10.4	0.2	0.1	0.4	0	0	5.9	2.6	5.2	4.4	8.4	6.2	3.9	3.3	3.9	10.5	0.2	8.3	1.6	4.9	0	4.7	51.3	0.2	32.7	1.2	0	1.2
Fish, fresh and frozen	726	1.1	2	7.4	11.5	0	1.7	1.4	1.1	3.5	8.3	0.2	0.1	0.4	0	0	4.6	2.4	2	3.5	6.6	5.7	3	2.8	3	6.6	0.2	6.7	1.4	4.1	0	2.3	40.5	0	28.4	1	0	1
Fish and seafood, preserved	726	0.2	0.8	2.8	4.3	0	0.8	0.5	0.6	1.8	2.1	0	0	0	0	0	1.3	0.2	3.2	0.9	1.9	0.4	0.9	0.5	0.8	3.9	0	1.7	0.2	0.7	0	2.4	10.9	0.2	4.3	0.2	0	0.2
Milk, milk products and substitutes	726	5.4	10.9	17.8	27.2	0.7	16.6	30	9	4.3	15	4	0.5	10	0.8	0	3.1	45.4	12.4	7.9	24	18.6	7.9	6	25.7	1.4	1.2	6.5	13.8	38.1	1.8	3.4	6	0.7	23.9	7.7	2.8	7.7
Milk and milk-based beverages and substitued (plant-based)	726	4.3	3.5	5.3	8	0.6	3.1	5.5	1.8	1.5	3.2	3.4	0.4	8.7	0.7	0	1.3	18.4	2.9	6.1	8.8	4.5	4.6	4.6	14.5	0.7	1.1	4.6	3.3	9.2	0.3	1.9	3.2	0.3	8.5	3.8	2.5	3.8
Yoghurt and fermented milk	726	0	0	0	0	0	0	0	0	0	0	0	0	0	0	0	0	0	0	0	0	0	0	0	0	0	0	0	0	0	0	0	0	0	0	0	0	0
Milk-based desserts and substitutes	726	0	0	0	0	0	0	0	0	0	0	0	0	0	0	0	0	0	0	0	0	0	0	0	0	0	0	0	0	0	0	0	0	0	0	0	0	0
Cheese and substitutes	726	1.1	7.4	12.4	19.2	0.1	13.5	24.5	7.2	2.8	11.8	0.5	0.1	1.3	0.1	0	1.8	27	9.5	1.8	15.1	14.1	3.3	1.4	11.2	0.7	0	2	10.5	28.9	1.5	1.5	2.8	0.5	15.4	3.9	0.3	3.9
Oils & Fats	726	0	14.1	0.1	0.1	0	36.9	21	54.9	30.3	1.6	0	0	0.1	0	0	0.4	0.2	0.2	0	0.1	0.1	0	0	0.1	0	0	0	1.5	4	0.3	48.7	0.6	8.1	0.1	0	0	0
Olive oil	726	0	12.4	0	0	0	32.6	17.1	51.9	20.3	0	0	0	0	0	0	0.4	0	0	0	0	0	0	0	0	0	0	0	0.1	0.1	0.1	43.1	0.1	7.7	0	0	0	0
Other vegetable oils	726	0	0.8	0	0	0	2.1	0.7	1.7	6.9	0	0	0	0	0	0	0	0	0	0	0	0	0	0	0	0	0	0	0	0	0	4.4	0	0.3	0	0	0	0
Butter & creams	726	0	0.6	0.1	0.1	0	1.6	2.9	1	0.4	1.4	0	0	0.1	0	0	0	0.2	0	0	0.1	0.1	0	0	0.1	0	0	0	1.3	3.7	0.2	0.3	0.4	0.1	0.1	0	0	0
Other fats	726	0	0.2	0	0.1	0	0.6	0.2	0.3	2.7	0.2	0	0	0	0	0	0	0	0.2	0	0	0	0	0	0	0	0	0	0.1	0.2	0	1	0.1	0.1	0	0	0	0
Eggs	726	0.4	1.1	2.2	3.4	0	1.9	2	1.7	1.8	18.6	0	0	0	0	0	1.8	0.9	1	0.6	2.3	1.5	0.5	1.1	2.9	0.1	0	0.8	3.4	9.7	0.3	1.8	8.4	0.1	3.3	2.3	0	2.2
Sweet products and substitutes	726	0.4	4.6	0.9	0.7	1.4	2.8	4.5	2.1	1.5	1.2	7.9	0.7	20.1	2	0	3	2.2	0.7	1.4	1.5	1.2	1.9	1.3	1.9	0.4	0.7	0.5	1.3	3.5	0.3	0.6	0.5	0.1	0.6	0.5	0.4	0.5
Ice cream, ice lolly and substitutes	726	0.3	1.2	0.4	0.5	0.3	1.2	2.2	0.7	0.5	1.1	1.6	0.6	3.2	0.4	0	0.6	1.3	0.4	0.7	0.8	0.4	0.8	0.8	1.3	0.1	0.2	0.3	1.3	3.4	0.2	0.2	0.4	0	0.5	0.3	0	0.2
Chocolate and substitutes	726	0	1	0.3	0.2	0.6	1.5	2.3	1.3	0.8	0.1	0.9	0	2.4	0.8	0	1.3	0.6	0.1	0.4	0.5	0.3	0.8	0.3	0.4	0.1	0	0.1	0.1	0.2	0	0.2	0	0.1	0.1	0.1	0	0.1
Candies, jam and other sweet products (incl. sugar-free)	726	0.1	0.7	0.1	0	0.4	0.1	0.1	0.1	0.1	0	1.6	0.1	4	0.6	0	0.7	0.3	0.1	0.3	0.1	0.1	0.2	0.2	0.1	0.2	0.5	0.1	0	0	0	0.1	0	0	0	0.1	0	0.1
Sugar, fructose, honey	726	0	1.6	0	0	0	0	0	0	0	0	3.8	0	10.4	0	0	0.2	0	0	0	0	0.2	0	0	0	0	0	0	0	0	0	0	0	0	0	0	0	0
Cocoa and cocoa based powder	726	0	0	0	0	0.1	0	0.1	0	0	0	0.1	0	0.1	0.2	0	0.2	0	0.1	0.1	0.1	0.2	0.1	0	0	0	0	0	0	0	0	0	0.1	0	0.1	0	0.4	0
Artificial sweeteners	726	0	0	0	0	0	0	0	0	0	0	0	0	0	0	0	0	0	0	0	0	0	0	0	0	0	0	0	0	0	0	0	0	0	0	0	0	0
Meal substitutes	726	0	0.1	0.1	0.1	0.1	0	0.1	0	0	0	0	0	0.1	0.2	0	0.1	0.2	0	0.1	0.1	0.1	0.1	0.1	0.2	0.1	0	0.1	0	0	0	0	0.1	0	0.1	0.1	2	0.1
Alcoholic beverages and substitutes	726	4.1	3.7	0.1	0	0.3	0	0	0	0	0	1.3	0	3.6	0	99.9	4.9	0.6	0.4	1.7	2.6	0	3.9	0.2	1.8	2.2	0.4	0.4	0	0	0	0	0	0	0.2	1	0	1
Regular wine and substitutes	726	2	2.1	0	0	0	0	0	0	0	0	0	0	0	0	66.7	4.8	0.5	0.1	1.1	1.5	0	1.7	0.2	0.8	0	0	0.1	0	0	0	0	0	0	0	0	0	0
Beer, cider and substitutes	726	1.9	0.9	0.1	0	0.3	0	0	0	0	0	0.8	0	2.1	0	15.8	0	0.1	0.3	0.6	1.1	0	2.1	0	1	2.2	0.4	0.2	0	0	0	0	0	0	0.2	1	0	1
Sweet wine, spumante, aperitif	726	0.2	0.5	0	0	0	0	0	0	0	0	0.3	0	0.9	0	10	0	0	0	0	0	0	0.1	0	0	0	0	0	0	0	0	0	0	0	0	0	0	0
Spirits & liquors	726	0	0.3	0	0	0	0	0	0	0	0	0.2	0	0.6	0	7.3	0	0	0	0	0	0	0	0	0	0	0	0	0	0	0	0	0	0	0	0	0	0
Water and other non-alcoholic beverages	726	66.8	1.9	1	0.1	2.6	0.1	0.1	0.1	0.2	0	3.9	0.2	10.1	0.4	0	4.2	17.3	1.2	12.6	2.4	4	21	4.5	3.5	12.5	9.7	1.3	1.7	0.1	2.4	1.2	0.4	0.1	0.4	3.2	0.7	3.2
Tap water (as such, in beverages or recipes)	726	22.3	0	0	0	0	0	0	0	0	0	0	0	0	0	0	0.5	7	0.2	0.1	0	1	3.1	0	0	0	0	0	0	0	0	0	0	0	0	0	0	0
Bottled water	726	33.7	0	0	0	0	0	0	0	0	0	0	0	0	0	0	0	8	0.5	0.2	0	0	3.7	0.6	0	0	0	0	0	0	0	0	0	0	0	0	0	0
Coffee, tea, herbal tea and substitutes (incl. decaffeinated)	726	8	0.5	0.7	0	1.9	0	0	0	0	0	0.7	0	1.9	0	0	2.5	1.1	0.2	10.6	1.8	2.3	13	0.2	2.4	11.7	0	0.1	0	0	0	0	0	0.1	0	0.4	0	0.4
Fruit & vegetable juices without artificial sweeteners	726	1.2	0.7	0.2	0	0.5	0	0.1	0	0.1	0	1.5	0.1	3.9	0.3	0	0.9	0.7	0.1	1.6	0.5	0.6	1	3.6	0.7	0.6	9.6	0.9	1.6	0.1	2.4	1.1	0	0.1	0.1	2.7	0	2.6
Other soft drink (without and with artificial sweeteners and powder)	726	1.6	0.7	0.1	0	0.2	0	0	0.1	0.1	0	1.6	0.1	4.3	0.1	0	0.4	0.5	0.2	0.2	0.1	0.1	0.3	0.1	0.4	0.3	0.1	0.3	0.1	0	0.1	0.2	0.4	0	0.3	0.1	0.7	0.1
Miscellaneous	726	0.1	0.1	0.1	0.1	0.3	0.2	0.2	0.2	0.5	0	0.1	0	0.1	0.1	0	0.2	0.2	1.8	0.5	0.2	0.2	0.2	0.2	0.2	0.1	0	0.1	0.1	0.1	0.1	0.6	0.1	0.2	0.1	0.6	0	0.6
(a) SFAs: Saturated Fatty Acids
(b) MUFAs: Mono-Unsaturated Fatty Acids
(c) PUFAs: Poly-Unsaturated Fatty Acids

## Sheet: S13_65-74 years
Table S13. Percentage contribution of food categories to total intake of energy, macronutrients and micronutrients in elderly (65-74 years)
65-74 years	n	Water	Energy	Protein	Animal protein	Vegetal protein	Fats	SFAs(a)	MUFAs(b)	PUFAs(c)	Cholesterol	Carbohydrates	Starch	Total sugars	Dietary fiber	Alcohol	Iron	Calcium	Sodium	Potassium	Phosphorus	Zinc	Magnesium	Vitamin B1	Vitamin B2	Vitamin B3	Vitamin C	Vitamin B6	Retinol Equivalent	Retinol	Beta-caroten	Vitamin E	Vitamin D	Vitamin K	Vitamin B12	Dietary folate	Folic acid	Folate Equivalent
Cereals, cereal products and substitutes	156	2.3	36.8	26.1	2	65.6	15.1	16.3	10.7	22.4	17.7	63.1	91.3	19.7	38.3	0	29	9	36.7	12.6	23.5	23.6	24.3	34.4	17.3	23	0.8	17.5	3.6	7.6	1.1	9.3	9.8	2.6	3.5	25.1	100	25.8
Bread	156	1.1	11.8	10	0	26.4	1.7	1.2	0.7	4.6	0.1	22.4	35.1	3	19.8	0	11.8	2.5	23.7	5.1	8.4	10.4	9.8	11	4.5	9.6	0	5.4	0.2	0.3	0	1.3	0.9	0.7	0.4	12.6	0	12.5
Pasta & pasta substitutes	156	0.3	6.4	5.2	0.4	13.1	1	1	0.4	2.6	2.2	12.1	18.7	1.6	4.9	0	4.6	1.6	0.5	2.6	5.7	4.4	5.8	6.1	4.4	5	0.4	3.9	0.5	0.9	0.3	0.3	1	0.8	0.4	4.2	0	4.1
Pizza	156	0.3	2.9	2.1	0	5.6	1.3	0.8	1.5	2.3	0	4.8	7.2	1	2.2	0	0.8	0.3	2.1	0.6	0.7	0.8	0.8	1.9	0.6	0.9	0	1.2	0.1	0	0.1	0.6	0.1	0.1	0	1.6	0	1.6
Rice	156	0.1	1.1	0.5	0	1.4	0	0	0	0.1	0	2.3	3.7	0	0.3	0	0.4	0.2	0	0.2	0.5	0.8	0.5	0.8	0.1	0.5	0	1	0	0	0	0	0	0	0	0.4	0	0.4
Grains and flour	156	0.1	1.7	1.5	0	3.9	0.2	0.1	0.1	0.9	0	3.3	5.2	0.3	2.1	0	1	0.5	0.7	0.7	1.5	1.2	1.9	3.1	0.6	1.4	0	0.8	0.1	0	0.1	0.1	0	0.1	0.1	0.9	0	0.8
Breakfast cereals	156	0	0.5	0.3	0	0.7	0.3	0.4	0.1	0.8	0	0.7	0.9	0.4	0.7	0	1.2	0.2	0.4	0.3	0.5	0.4	0.5	1.7	1.5	1.2	0.1	1.6	0	0	0	0.4	0.2	0	0.8	0.2	94.7	1
Biscuits	156	0	3.3	1.4	0.3	3.2	3.2	3.7	2.5	3.6	4.3	4.5	4.9	3.9	1.8	0	1.9	1.1	2	0.8	1.6	1.4	0.8	2.1	1.3	0.5	0	0.9	0.2	0.4	0	1.7	0.6	0.5	0.2	0.6	0	0.6
Savoury fine bakery products	156	0.1	3.9	2.7	0	7	2	1.2	1.5	3.6	0.1	6.3	9.9	0.9	3.9	0	4.1	1	5.4	1	2.4	2.6	2.6	5.3	2.2	2.8	0	1.4	0.1	0	0.1	1.9	0	0.2	0	2.3	5.3	2.3
Cakes and sweet snacks with and without creams	156	0.3	5.3	2.4	1.2	4.2	5.2	7.8	3.9	3.9	10.9	6.8	5.7	8.6	2.5	0	3.3	1.6	2	1.3	2.1	1.7	1.6	2.4	2.1	1.2	0.2	1.3	2.5	5.9	0.4	3.1	7	0.3	1.5	2.4	0	2.4
Pulses or legumes	156	0.2	1	1.9	0	5	0.2	0.1	0.1	0.7	0	1.5	2.2	0.4	4.1	0	3.8	0.7	0.3	2.2	2.1	1.4	4	3	0.8	1.2	0.7	1.5	0.2	0	0.3	0.3	0	0.4	0	4.5	0	4.5
Vegetables, fresh and processed	156	9.3	2.7	5	0	13.2	1	0.5	0.3	3.1	0	3.3	0.3	8.2	21.8	0	15.8	11	19.4	20.1	7.5	9.7	13.1	10.5	15.6	9.7	45.9	14	41.3	0	67.4	14.9	1.9	83.9	0.1	34.4	0	34.1
Leafy vegetables, fresh	156	2	0.5	1.2	0	3.3	0.2	0.1	0	0.9	0	0.5	0.1	1.2	4.5	0	5.7	4.1	0.6	4.5	1.5	2.3	4.1	2.4	7.4	2	7.7	1.7	11.9	0	19.4	3.4	0	63.6	0	10.6	0	10.5
Tomatoes, fresh	156	2.1	0.6	0.8	0	2.1	0.1	0.1	0	0.4	0	0.8	0	2.1	3.6	0	1.6	0.7	0.1	4.9	1.1	0.8	1.7	1.4	0.7	2.2	8.1	3.5	13.5	0	22.1	4.3	0	1.9	0	2.6	0	2.5
Other fruiting vegetables, fresh	156	2.1	0.5	0.8	0	2	0.2	0.1	0	0.5	0	0.6	0	1.6	4	0	2.1	1.2	0.3	3.5	1.7	0.9	2.3	2.9	2.8	1.8	14.6	3.3	2.9	0	4.7	2.3	0	1	0	4.4	0	4.4
Other vegetables, fresh	156	0.6	0.3	0.2	0	0.6	0	0	0	0	0	0.5	0	1.4	1.7	0	0.8	0.7	0.5	1	0.5	2.4	0.6	0.6	0.4	0.6	0.6	1.1	8	0	13.1	0.4	0	0.8	0	1.3	0	1.3
Roots and onions, fresh	156	1.8	0.5	1.6	0	4.1	0.1	0.1	0	0.4	0	0.5	0	1.2	6.5	0	3.9	3.4	0.7	4.6	2.2	2.4	3.2	3	4	2.3	12.1	3.3	3	0	4.9	2.3	1.6	10.6	0	13.8	0	13.7
Vegetables processed	156	0.7	0.3	0.3	0	0.8	0.2	0.1	0.1	0.8	0	0.3	0.1	0.6	0.9	0	0.5	0.2	0.9	1.3	0.4	0.7	0.7	0.1	0.1	0.8	2	0.9	1.2	0	1.9	1.9	0.3	0.3	0.1	1.3	0	1.3
Spices and Herbs	156	0	0.1	0.1	0	0.2	0.1	0	0	0.1	0	0.1	0	0.2	0.6	0	1.2	0.7	16.4	0.3	0.1	0.2	0.4	0.2	0.2	0.1	0.7	0.2	0.8	0	1.3	0.3	0	5.7	0	0.5	0	0.5
Potatoes, tubers and their products	156	1	1.6	1	0	2.5	0.6	0.5	0.2	2.5	0	2.9	4.6	0.2	2.5	0	1.7	0.4	0.3	5.8	1.5	3.8	2.9	3.2	1	4.4	3.3	7.7	0.1	0	0.1	0.4	0	0.1	0	3.9	0	3.9
Potatoes and potato products, excl. potato chips	156	1	1.5	0.9	0	2.4	0.4	0.3	0	1.8	0	2.7	4.3	0.2	2.4	0	1.6	0.4	0.2	5.6	1.4	3.7	2.8	3.1	0.9	4.3	3.1	7.4	0.1	0	0.1	0.1	0	0.1	0	3.8	0	3.8
Potato chips and french fries	156	0	0.2	0.1	0	0.2	0.2	0.2	0.1	0.7	0	0.2	0.3	0	0.1	0	0.1	0	0.1	0.3	0.1	0.1	0.1	0.1	0.1	0.2	0.1	0.2	0	0	0	0.3	0	0	0	0.1	0	0.1
Fruit, fresh and processed	156	10.8	9.2	3.7	0	9.8	5.3	1.7	4.2	14.2	0	15.4	0.5	37.4	31.1	0	10.8	7.5	0.8	21.3	6.4	5.3	13.1	12.2	8.5	6.7	36.8	16.6	16.4	0	26.8	15.5	0	4.4	0	13.8	0	13.7
Citrus fruit, fresh	156	1.7	1.3	0.5	0	1.3	0.1	0.1	0.1	0.2	0	2.5	0	6.6	3.7	0	1	2.5	0.1	3	0.8	0.7	1.6	3.2	1.9	0.6	14.9	2.5	2.1	0	3.4	0.9	0	0	0	6.3	0	6.3
Berry fruit, fresh	156	0.1	0.1	0.1	0	0.1	0	0	0	0.1	0	0.1	0	0.3	0.4	0	0.2	0.2	0	0.2	0.1	0.1	0.1	0.1	0.1	0.1	1	0.1	0.2	0	0.3	0.2	0	0.1	0	0.2	0	0.2
Exotic fruit, fresh	156	0.6	0.6	0.3	0	0.7	0.1	0.1	0	0.1	0	1.3	0.3	2.9	1.5	0	1.2	0.2	0	1.9	0.4	0.3	1.5	1.1	0.7	0.6	1.9	2.7	0.7	0	1.1	0.4	0	0	0	1.1	0	1.1
Other fruit, fresh	156	8.3	5.2	1.6	0	4.2	0.5	0.2	0.2	1.2	0	11	0	26.6	22.9	0	6.5	3.6	0.4	14.9	3	2.7	6.4	5.6	4.8	4.4	18.7	9.9	13.4	0	21.8	9.2	0	4	0	4.9	0	4.8
Nuts, dried fruit, seeds, olives and their products	156	0.1	2.1	1.3	0	3.4	4.6	1.4	4	12.6	0	0.4	0.1	0.7	2.6	0	1.8	1.1	0.3	1.3	2	1.6	3.4	2.3	0.9	0.8	0.2	1.5	0.1	0	0.2	5	0	0.2	0	1.2	0	1.2
Processed fruit (in syrup, in purée, etc.)	156	0.1	0.1	0	0	0	0	0	0	0	0	0.1	0	0.4	0.1	0	0.1	0	0	0.1	0	0	0	0.1	0	0.1	0.1	0.1	0	0	0	0	0	0	0	0	0	0
Meat, meat products and substitutes	156	2.7	9.1	27.8	44.7	0	12.6	15.5	10.4	13.5	29.3	0.1	0	0.3	0	0	12.9	1.3	16.8	9.9	15.6	22	7.2	22.8	17	27	0.3	25.6	20.8	52.6	0.6	1.1	24.2	0.5	37.3	3.8	0	3.8
Beef & veal, not preserved, excl. offal	156	0.9	2.2	8.5	13.7	0	2.2	3	2.1	1	9.1	0	0	0	0	0	5.6	0.4	1.1	3.3	5	9.6	2.2	3.7	4	8.7	0	9.8	0	0	0	0.5	12.3	0.1	9.3	0.6	0	0.6
Pork, not preserved, excl. offal	156	0.4	1.2	3.6	5.8	0	1.6	2.2	1.1	1.7	3.2	0	0	0	0	0	1.4	0.1	0.4	1.3	1.8	2.3	0.9	6.8	3.8	2.5	0	4	0	0.1	0	0.1	3.4	0	2.9	0.2	0	0.2
Poultry and game, not preserved, excl. offal	156	0.7	1.7	7.1	11.5	0	1.5	1.5	1.2	2.4	7.1	0	0	0	0	0	1.2	0.2	0.6	2.5	3.9	2	2.1	2.2	3	9.2	0	5.9	0	0	0	0.2	4	0.1	1.5	1.3	0	1.3
Other meats, not preserved, excl. offal	156	0.2	0.6	1.9	3.1	0	0.7	0.9	0.5	0.7	1.9	0	0	0	0	0	0.9	0.1	0.2	0.7	1	1.4	0.5	1.3	0.7	1.6	0	1.6	0	0	0	0.1	1	0	4.9	0.1	0	0.1
Ham, salami, sausages, and other preserved meats, excl. offal	156	0.4	3.4	6.2	9.9	0	6.5	7.7	5.4	7.5	6.7	0.1	0	0.1	0	0	2.7	0.4	14.4	1.9	3.6	5.9	1.4	8.4	2.3	3.9	0	3.8	0	0.1	0	0.3	3.3	0.2	4.7	0.3	0	0.3
Offal, and their products	156	0	0.1	0.4	0.7	0	0.1	0.1	0	0.2	1.2	0	0	0.1	0	0	1.1	0	0.1	0.1	0.4	0.8	0.1	0.4	3.3	1	0.3	0.6	20.7	52.5	0.6	0	0.4	0	13.9	1.3	0	1.3
Meat substitutes	156	0	0	0	0	0	0	0	0	0	0	0	0	0	0	0	0	0	0	0	0	0	0	0	0	0	0	0	0	0	0	0	0	0	0	0	0	0
Fish, seafood and their products	156	1.5	2.5	10.9	17.5	0	1.9	1.5	1.2	4.5	12	0.2	0.1	0.4	0	0	6.3	2.7	6.9	4.4	8.6	8	3.7	3.1	4.4	11.1	0.1	6.9	1	2.6	0	3.7	45.2	0.2	34.1	1.1	0	1.1
Fish, fresh and frozen	156	1.2	1.9	8.2	13.2	0	1.3	1.1	0.7	3	9.8	0.2	0.1	0.4	0	0	5	2.5	2.1	3.4	6.1	7.6	2.9	2.6	3.3	8.1	0.1	5.6	0.9	2.3	0	1.9	35.3	0.1	30.5	0.9	0	0.9
Fish and seafood, preserved	156	0.2	0.7	2.7	4.3	0	0.6	0.4	0.5	1.5	2.2	0	0	0	0	0	1.3	0.2	4.8	1	2.5	0.4	0.8	0.5	1.1	3	0	1.4	0.1	0.3	0	1.7	9.9	0.2	3.7	0.2	0	0.2
Milk, milk products and substitutes	156	5.6	11.6	19.7	31.4	0.3	18.5	34.5	10	4.5	18.4	3.8	0.1	9.8	0.4	0	3.1	48.1	14.8	7.9	26.2	19.8	8.5	7.2	27	1.4	1	7.5	11.3	26.7	1.6	2.8	6.9	0.5	20.6	7.5	0	7.5
Milk and milk-based beverages and substitued (plant-based)	156	4.6	3.7	6	9.4	0.3	3.5	6.3	1.9	1.3	4	3.4	0.1	8.9	0.4	0	1.1	18.7	3	6.4	9.8	4.8	4.8	5.7	15.5	0.7	1	5.3	2.9	7	0.3	1.3	2.7	0.1	8.2	3.7	0	3.7
Yoghurt and fermented milk	156	0	0	0	0	0	0	0	0	0	0	0	0	0	0	0	0	0	0	0	0	0	0	0	0	0	0	0	0	0	0	0	0	0	0	0	0	0
Milk-based desserts and substitutes	156	0	0	0	0	0	0	0	0	0	0	0	0	0	0	0	0	0	0	0	0	0	0	0	0	0	0	0	0	0	0	0	0	0	0	0	0	0
Cheese and substitutes	156	1	7.9	13.7	22	0	15.1	28.2	8	3.2	14.4	0.4	0	0.9	0.1	0	1.9	29.4	11.8	1.6	16.5	15	3.7	1.6	11.5	0.8	0	2.1	8.4	19.7	1.3	1.6	4.2	0.4	12.4	3.8	0	3.8
Oils & Fats	156	0	14.8	0	0.1	0	40.2	22.8	59.6	31.2	1.2	0	0	0	0	0	0.4	0.1	0.1	0	0	0.1	0	0	0	0	0	0	0.8	1.8	0.2	48.8	0.4	7	0	0	0	0
Olive oil	156	0	13.7	0	0	0	37.3	19.8	57.7	24.7	0	0	0	0	0	0	0.4	0	0	0	0	0	0	0	0	0	0	0	0.1	0	0.1	46	0	6.6	0	0	0	0
Other vegetable oils	156	0	0.5	0	0	0	1.4	0.6	1	5	0	0	0	0	0	0	0	0	0	0	0	0	0	0	0	0	0	0	0	0	0	2.2	0	0.3	0	0	0	0
Butter & creams	156	0	0.4	0	0	0	1.1	2.1	0.7	0.3	1.1	0	0	0	0	0	0	0.1	0	0	0	0.1	0	0	0	0	0	0	0.7	1.7	0.1	0.2	0.4	0	0	0	0	0
Other fats	156	0	0.1	0	0	0	0.3	0.2	0.2	1.3	0.1	0	0	0	0	0	0	0	0.1	0	0	0	0	0	0	0	0	0	0	0.1	0	0.4	0	0	0	0	0	0
Eggs	156	0.4	1.1	2.2	3.5	0	2	2.1	1.7	2	20.1	0	0	0	0	0	1.6	0.8	0.9	0.5	2.2	1.5	0.5	1.1	2.7	0.1	0	0.8	2.6	6.3	0.3	1.7	10.5	0.1	2.8	2	0	2
Sweet products and substitutes	156	0.3	4	0.7	0.8	0.7	2.4	4.4	1.5	1	1.3	7.2	0.5	17.7	1.5	0	2.4	1.5	0.5	1.1	1.2	1	1.6	0.7	1.4	0.4	0.7	0.4	1	2.3	0.2	0.5	0.5	0.1	0.4	0.3	0	0.3
Ice cream, ice lolly and substitutes	156	0.2	1.2	0.5	0.7	0.2	1.4	2.6	0.8	0.6	1.3	1.4	0.5	2.8	0.4	0	0.6	1.1	0.4	0.6	0.8	0.4	0.8	0.4	1.1	0.1	0.1	0.3	0.9	2.2	0.1	0.2	0.5	0	0.4	0.2	0	0.2
Chocolate and substitutes	156	0	0.6	0.2	0.1	0.3	0.9	1.7	0.7	0.3	0	0.5	0	1.2	0.5	0	0.8	0.2	0	0.2	0.3	0.2	0.6	0.2	0.2	0.1	0	0	0	0.1	0	0.2	0	0	0	0.1	0	0.1
Candies, jam and other sweet products (incl. sugar-free)	156	0.1	0.7	0.1	0	0.1	0	0.1	0	0	0	1.7	0	4	0.5	0	0.7	0.2	0	0.2	0.1	0.1	0.1	0.1	0.1	0.2	0.7	0	0	0	0	0.1	0	0	0	0	0	0
Sugar, fructose, honey	156	0	1.6	0	0	0	0	0	0	0	0	3.7	0	9.7	0	0	0.2	0	0	0	0	0.2	0	0	0	0	0	0	0	0	0	0	0	0	0	0	0	0
Cocoa and cocoa based powder	156	0	0	0	0	0.1	0	0	0	0	0	0	0	0	0.1	0	0.1	0	0	0	0	0	0.1	0	0	0	0	0	0	0	0	0	0	0	0	0	0	0
Artificial sweeteners	156	0	0	0	0	0	0	0	0	0	0	0	0	0	0	0	0	0	0	0	0	0	0	0	0	0	0	0	0	0	0	0	0	0	0	0	0	0
Meal substitutes	156	0	0	0	0	0	0	0	0	0	0	0	0	0	0	0	0	0	0	0	0	0	0	0	0	0	0	0	0	0	0	0	0	0	0	0	0	0
Alcoholic beverages and substitutes	156	4.2	4.4	0	0	0.1	0	0	0	0	0	0.4	0	1.1	0	100	8.1	0.9	0.3	2	2.5	0	3.7	0.3	1.3	0.8	0.1	0.2	0	0	0	0	0	0	0.1	0.3	0	0.3
Regular wine and substitutes	156	3.6	3.9	0	0	0	0	0	0	0	0	0	0	0	0	92.7	8.1	0.8	0.2	1.8	2.1	0	3	0.3	1	0	0	0.2	0	0	0	0	0	0	0	0	0	0
Beer, cider and substitutes	156	0.6	0.3	0	0	0.1	0	0	0	0	0	0.3	0	0.7	0	3.9	0	0	0.1	0.2	0.4	0	0.7	0	0.3	0.8	0.1	0.1	0	0	0	0	0	0	0.1	0.3	0	0.3
Sweet wine, spumante, aperitif	156	0	0.1	0	0	0	0	0	0	0	0	0	0	0.1	0	0.8	0	0	0	0	0	0	0	0	0	0	0	0	0	0	0	0	0	0	0	0	0	0
Spirits & liquors	156	0	0.2	0	0	0	0	0	0	0	0	0.1	0	0.3	0	2.6	0	0	0	0	0	0	0	0	0	0	0	0	0	0	0	0	0	0	0	0	0	0
Water and other non-alcoholic beverages	156	61.6	1.1	1	0	2.6	0.1	0	0	0.1	0	2.1	0.3	4.9	0.2	0	3.9	15.8	0.9	12.2	2.5	3.6	17.1	1.5	2.8	14.3	10.2	1.1	0.8	0	1.3	0.5	0.6	0.1	1	3	0	3
Tap water (as such, in beverages or recipes)	156	23.7	0	0	0	0	0	0	0	0	0	0	0	0	0	0	0.5	6.9	0.2	0.1	0	1.1	3.3	0	0	0	0	0	0	0	0	0	0	0	0	0	0	0
Bottled water	156	28.7	0	0	0	0	0	0	0	0	0	0	0	0	0	0	0	7.3	0.4	0.1	0	0	2.8	0	0	0	0	0	0	0	0	0	0	0	0	0	0	0
Coffee, tea, herbal tea and substitutes (incl. decaffeinated)	156	8.1	0.4	0.8	0	2	0	0	0	0	0	0.5	0	1.4	0	0	2.6	1.1	0.2	10.4	1.9	2.4	9.4	0.2	2.2	13.3	0	0.3	0	0	0	0	0	0.1	0	0.4	0	0.4
Fruit & vegetable juices without artificial sweeteners	156	0.9	0.5	0.1	0	0.4	0	0	0	0	0	1.1	0	2.8	0.1	0	0.5	0.4	0	1.2	0.3	0.1	1.3	1.2	0.5	0.4	10.1	0.7	0.8	0	1.3	0.3	0	0	0	2.3	0	2.2
Other soft drink (without and with artificial sweeteners and powder)	156	0.3	0.2	0.1	0	0.2	0	0	0	0.1	0	0.5	0.3	0.7	0.1	0	0.4	0.1	0	0.4	0.3	0.1	0.3	0.1	0.1	0.5	0.2	0.1	0	0	0	0.2	0.6	0	1	0.3	0	0.3
Miscellaneous	156	0.1	0.1	0.1	0	0.1	0.2	0.2	0.1	0.3	0	0	0	0	0	0	0.1	0.1	1.3	0.1	0.1	0.1	0.2	0	0.1	0	0	0.1	0.1	0.1	0.1	0.3	0	0.1	0.1	0.2	0	0.2
(a) SFAs: Saturated Fatty Acids
(b) MUFAs: Mono-Unsaturated Fatty Acids
(c) PUFAs: Poly-Unsaturated Fatty Acids

## Sheet: S14_Total population
Table S14. Percentage contribution of food categories to total intake of energy, macronutrients and micronutrients in total population (3 months-74 years)
3 months-74 years	n	Water	Energy	Protein	Animal protein	Vegetal protein	Fats	SFA(a)	MUFA(b)	PUFA(c)	Cholesterol	Carbohydrates	Starch	Total sugars	Dietary fiber	Alcohol	Iron	Calcium	Sodium	Potassium	Phosphorus	Zinc	Magnesium	Vitamin B1	Vitamin B2	Vitamin B3	Vitamin C	Vitamin B6	Retinol Equivalent	Retinol	Beta-caroten	Vitamin E	Vitamin D	Vitamin K	Vitamin B12	Dietary folate	Folic acid	Folate Equivalent
Cereals, cereal products and substitutes	1969	2.3	38.8	25.9	2.8	69.8	18.6	19.4	14.5	25.1	22.1	62.5	88.8	22.7	42.3	0.1	34.2	11.4	32.6	14.1	23.7	22	25.7	38.4	20.5	25.1	2.3	19.8	6.4	14.2	1.7	12.6	13.5	4.3	5.2	27	59.2	28.5
Bread	1969	0.8	8.4	7.1	0	20.4	1.6	1.2	0.9	3.2	0.2	15.1	23.8	2.2	16.4	0	9.2	2.4	16.8	3.9	5.6	6.5	6.9	7	3.2	6.8	0	3.4	0.5	1.2	0.1	1.1	1.5	0.7	0.3	10.4	0	10
Pasta & pasta substitutes	1969	0.4	7.8	6.3	0.7	17.1	1.4	1.3	0.8	3.1	3.3	14.2	22.4	1.7	7.4	0	7.5	2.3	0.8	3.5	6.5	5.4	7.3	7.7	5.7	7.2	0.7	5.4	0.9	1.7	0.5	0.5	1.5	1.2	0.6	5.8	0	5.5
Pizza	1969	0.4	3.6	2.6	0	7.6	1.2	0.7	1	2.6	0	6.1	9.5	0.8	2.7	0	1.4	0.4	2.5	0.8	1	0.9	1	1.6	0.5	1	0.1	1.4	0.2	0.3	0.1	0.6	0.3	0.1	0	2.2	0	2.1
Rice	1969	0.1	1.3	0.7	0	2	0.1	0	0	0.2	0	2.7	4.5	0	0.5	0	0.7	0.2	0	0.3	0.7	1	1.1	1.1	0.2	0.9	0	1.3	0	0	0	0.1	0	0	0	0.6	0	0.6
Grains and flour	1969	0.1	1.7	1.3	0	3.8	0.2	0.1	0.1	0.8	0	3.1	4.9	0.4	2.1	0	1.4	0.6	0.7	0.7	1.3	1	1.7	3.2	0.7	1.2	0.1	0.8	0.1	0	0.1	0.2	0.3	0.2	0.2	1	0.1	1
Breakfast cereals	1969	0	0.7	0.4	0	1.2	0.3	0.4	0.1	0.6	0	1.3	1.6	0.8	1.3	0	2.7	0.6	0.8	0.4	0.7	0.7	1	3.2	2.8	2.7	0.6	2.8	0.2	0.4	0	0.9	0.7	0	1	0.5	54	2.9
Biscuits	1969	0	5.5	2.3	0.6	5.5	5.3	5.5	4.6	5.5	6.6	7.1	7.6	6.3	3.6	0	3.5	1.8	3.4	1.5	2.8	2	1.8	3	2.9	1.3	0.5	1.6	0.2	0.4	0	2.8	1.9	1.1	0.4	1.2	4.3	1.3
Savoury fine bakery products	1969	0.1	3.5	2.2	0.1	6.3	2.2	1.6	2	3.7	0.2	5.2	8.3	0.6	4.3	0	3.1	0.9	4.4	1.1	2.2	2	2.3	8.5	1.4	2.1	0	1.3	0.1	0.1	0.1	2	0.1	0.3	0.1	1.8	0.2	1.8
Cakes and sweet snacks with and without creams	1969	0.4	6.3	2.9	1.4	5.8	6.4	8.5	4.9	5.4	11.8	7.7	6.3	9.8	4	0.1	4.9	1.9	3.1	1.9	3	2.5	2.6	3.1	3.1	1.8	0.3	1.9	4.2	10	0.8	4.5	7.3	0.6	2.6	3.5	0.7	3.4
Pulses or legumes	1969	0.3	0.8	1.6	0	4.6	0.2	0.1	0.1	0.5	0	1.1	1.6	0.4	5	0	3.6	0.6	0.2	2	1.7	1.3	3.2	2.4	0.7	1.2	1.3	1.5	0.3	0.1	0.5	0.3	0	0.8	0	5.7	0	5.4
Vegetables, fresh and processed	1969	6.7	1.9	3.4	0	9.9	0.7	0.4	0.2	2.2	0	2.4	0.2	5.8	19.1	0	11.9	7.1	21.2	16.1	5.3	8.6	9.7	6.4	9.5	7.4	37.6	10.1	43.4	0	69.7	11.4	0.8	77.2	0.1	25.8	0	24.6
Leafy vegetables, fresh	1969	1.2	0.3	0.8	0	2.2	0.1	0.1	0	0.5	0	0.3	0.1	0.7	3.2	0	3.9	2.4	0.4	3.3	0.9	1.5	2.8	1.3	4.1	1.2	6.8	1.2	8.8	0	14.1	2.2	0	53.6	0	7.7	0	7.4
Tomatoes, fresh	1969	1.5	0.4	0.6	0	1.6	0.1	0	0	0.3	0	0.5	0	1.4	3.4	0	1.2	0.5	0.1	3.9	0.8	0.6	1.3	0.8	0.4	1.6	7.5	2.4	13.7	0	22	3.2	0	2	0	2.1	0	2
Other fruiting vegetables, fresh	1969	1.4	0.3	0.5	0	1.4	0.1	0.1	0	0.2	0	0.3	0	0.8	3.1	0	1.4	0.7	0.2	2.6	1.2	0.6	1.7	1.8	1.8	1.2	9.5	2.1	2.2	0	3.5	1.8	0	0.9	0	3.1	0	3
Other vegetables, fresh	1969	0.7	0.3	0.2	0	0.7	0	0	0	0	0	0.5	0	1.4	2.5	0	1	0.8	0.6	1.3	0.5	3.3	0.6	0.5	0.4	0.6	0.7	1.2	14.2	0	22.7	0.5	0	1.2	0	1.6	0	1.5
Roots and onions, fresh	1969	1.2	0.3	1	0	2.8	0.1	0	0	0.2	0	0.3	0	0.7	4.8	0	2.5	1.8	0.4	3.3	1.4	1.7	2	1.7	2.4	1.7	9.7	2.1	2.2	0	3.5	1.5	0.6	11.2	0	9.3	0	8.9
Vegetables processed	1969	0.7	0.3	0.3	0	0.9	0.3	0.1	0.2	0.8	0	0.3	0.1	0.7	1.2	0	0.6	0.3	0.6	1.5	0.4	0.7	0.9	0.2	0.1	1	2.7	1	1.6	0	2.5	2	0.1	0.5	0.1	1.6	0	1.5
Spices and Herbs	1969	0	0.1	0.1	0	0.2	0.1	0	0	0.1	0	0.1	0	0.1	0.8	0	1.2	0.6	18.9	0.3	0.1	0.2	0.5	0.1	0.2	0.1	0.7	0.1	0.8	0	1.3	0.2	0	7.8	0	0.4	0	0.4
Potatoes, tubers and their products	1969	1.2	2.2	1.2	0	3.5	1.2	1	0.5	4	0	3.5	5.7	0.2	4.3	0	2.3	0.5	0.9	8.3	1.9	4.5	3.9	3.4	1.2	5.6	5.2	9.2	0.1	0	0.2	1.1	0	0.3	0	5.4	0	5.1
Potatoes and potato products, excl. potato chips	1969	1.2	1.7	1	0	3	0.5	0.3	0	2	0	3	4.9	0.2	3.8	0	2.1	0.5	0.4	7.4	1.7	4.3	3.5	3.1	1	5.2	4.7	8.5	0.1	0	0.2	0.2	0	0.2	0	5	0	4.8
Potato chips and french fries	1969	0	0.5	0.2	0	0.5	0.8	0.7	0.5	2	0	0.5	0.8	0	0.5	0	0.3	0.1	0.5	0.9	0.2	0.3	0.4	0.3	0.2	0.5	0.5	0.7	0	0	0	0.9	0	0.1	0	0.4	0	0.3
Fruit, fresh and processed	1969	6.9	5.8	2.5	0	7.3	3.3	1.2	3.1	8	0	9.3	0.8	21.8	23.8	0	8.3	4.3	0.5	16.1	4.1	3.5	9.8	7.2	5.3	4.9	31.7	11.9	11.9	0	19.1	10.1	0.1	4.2	0.5	10.2	0	9.7
Citrus fruit, fresh	1969	1	0.7	0.3	0	0.8	0.1	0	0	0.1	0	1.4	0	3.5	2.6	0	0.6	1.3	0	1.9	0.4	0.4	1	1.6	1	0.4	10.5	1.3	1.3	0	2.1	0.5	0	0	0	4	0	3.8
Berry fruit, fresh	1969	0.2	0.1	0.1	0	0.2	0	0	0	0.1	0	0.1	0	0.3	0.6	0	0.4	0.2	0	0.3	0.1	0.1	0.2	0.1	0.1	0.1	2	0.1	0.1	0	0.1	0.1	0	0.1	0	0.4	0	0.4
Exotic fruit, fresh	1969	0.8	0.9	0.4	0	1.2	0.2	0.1	0.1	0.2	0	1.7	0.5	3.6	2.7	0	1.8	0.2	0	3	0.6	0.5	2.3	1.3	1	1	3.5	3.7	1.2	0	1.9	0.7	0	0.1	0	1.8	0	1.7
Other fruit, fresh	1969	4.7	2.7	0.8	0	2.4	0.2	0.1	0.1	0.6	0	5.6	0.2	13.3	14.9	0	4	1.8	0.2	9.5	1.6	1.4	3.7	2.7	2.5	2.6	15.3	5.5	9	0	14.5	5	0.1	3.4	0.5	3	0	2.8
Nuts, dried fruit, seeds, olives and their products	1969	0.1	1.4	0.9	0	2.7	2.8	0.9	2.8	6.9	0	0.3	0.1	0.6	2.6	0	1.4	0.7	0.2	1.1	1.3	1.1	2.6	1.5	0.6	0.8	0.2	0.9	0.2	0	0.4	3.8	0	0.5	0	1	0	0.9
Processed fruit (in syrup, in purée, etc.)	1969	0.1	0.1	0	0	0	0	0	0	0	0	0.2	0	0.4	0.4	0	0.1	0	0	0.2	0	0	0.1	0.1	0.1	0.1	0.3	0.2	0.1	0	0.1	0.1	0	0	0	0.1	0	0.1
Meat, meat products and substitutes	1969	3.4	10	30.9	47	0.3	13	14.8	11.4	14	28.1	0.3	0.2	0.4	0.3	0	14.9	1.6	19.9	12.8	17.9	24.3	9	20.9	15.6	32.4	0.3	27.1	6.4	15.9	0.7	1.6	17.1	0.8	31.7	4.8	0	4.6
Beef & veal, not preserved, excl. offal	1969	1.1	2.4	9.2	14.1	0	2.6	3.3	2.6	1.2	8.7	0	0	0	0	0	6.8	0.5	1.2	4.2	5.4	11.4	2.7	3.5	4	9.8	0	10.5	0	0	0	0.6	9.2	0.1	12.8	0.8	0	0.8
Pork, not preserved, excl. offal	1969	0.3	0.7	2.4	3.7	0	1	1.3	0.7	1	1.9	0	0	0	0	0	0.9	0.1	0.3	1	1.2	1.6	0.6	4.7	2.9	1.7	0	2.6	0	0	0	0	1.5	0	1.9	0.1	0	0.1
Poultry and game, not preserved, excl. offal	1969	1.1	2.3	10.5	15.9	0	1.8	1.7	1.4	2.9	8.9	0	0.1	0	0	0	2	0.3	1	4.3	5.8	3.2	3.6	3	4.4	14.3	0	8.8	0	0.1	0	0.4	3.8	0.2	3	2.1	0	2
Other meats, not preserved, excl. offal	1969	0.1	0.3	1.1	1.7	0	0.4	0.5	0.3	0.4	1	0	0	0	0	0	0.7	0.1	0.2	0.5	0.6	1	0.3	0.6	0.5	1.1	0	0.8	0	0	0	0.1	0.5	0	3.3	0.1	0	0.1
Ham, salami, sausages, and other preserved meats, excl. offal	1969	0.7	4	7.4	11.2	0.1	7.2	8	6.3	8.3	6.9	0.2	0.2	0.3	0.2	0	3.8	0.6	17.2	2.5	4.6	6.9	1.8	8.8	3	5.2	0.1	4	0.4	0.2	0.5	0.5	2	0.4	6.4	0.5	0	0.5
Offal, and their products	1969	0	0.1	0.2	0.3	0	0.1	0.1	0.1	0.2	0.7	0	0	0	0	0	0.4	0	0	0.1	0.1	0.3	0.1	0.2	0.8	0.3	0.1	0.2	6	15.6	0.1	0	0.1	0	4.2	0.9	0	0.9
Meat substitutes	1969	0	0	0.1	0	0.2	0	0	0	0	0	0	0	0	0.1	0	0.2	0.1	0	0.2	0.1	0.1	0	0.1	0	0	0	0.1	0	0	0	0	0	0	0.1	0.3	0	0.3
Fish, seafood and their products	1969	1.2	2.3	8.6	13.1	0.1	2	1.3	1.3	4.5	8.1	0.3	0.3	0.3	0	0	5.1	1.9	4.1	4	6.8	5.4	3.5	2.6	2.9	9.2	0.2	6.5	1.2	3.1	0	3.8	32.3	0.2	27.6	1.1	0	1.1
Fish, fresh and frozen	1969	1	1.7	6.6	10	0.1	1.4	1	0.8	3.1	6.7	0.3	0.2	0.3	0	0	4.1	1.7	1.7	3.2	5.4	5.1	2.8	2.3	2.3	6.1	0.1	5.2	1	2.7	0	1.9	25	0	24.4	1	0	0.9
Fish and seafood, preserved	1969	0.2	0.6	2.1	3.2	0	0.6	0.3	0.5	1.4	1.5	0	0	0	0	0	1	0.1	2.4	0.8	1.4	0.4	0.7	0.4	0.6	3.2	0	1.3	0.2	0.4	0	2	7.3	0.2	3.3	0.2	0	0.1
Milk, milk products and substitutes	1969	9.4	14.9	21.2	32	0.6	21.1	35.4	13	8.1	18.1	7.9	1.1	18.6	1.8	0	6.9	54	15	13.1	30.3	23.3	12.2	11	34.8	3.4	7.4	10	20	49.4	2.2	7.1	25.4	2	29	11.5	37.5	12.7
Milk and milk-based beverages and substitued (plant-based)	1969	6.9	5.9	8	12	0.6	5.6	9.4	3.5	2.6	5.1	5.4	0.7	13	1.1	0	3.2	25.6	4.5	9.9	13.5	7.6	7.6	8	21.4	1.7	4	7	6.5	16.1	0.7	3.5	10.6	0.7	13.5	6.2	12.2	6.5
Yoghurt and fermented milk	1969	0	0.7	0.5	0.7	0	0.9	1	0.8	1.1	0.1	0.7	0.3	1.4	0.5	0	1.7	1.9	0.5	0.6	1	1.4	0.4	1.4	2.7	0.6	1.8	0.8	1.6	4.1	0	1.9	9.2	0.6	0.9	0.3	25.1	1.4
Milk-based desserts and substitutes	1969	1.4	1.3	0.5	0.7	0	2	2.8	1.6	1.6	1.8	1.1	0	2.9	0	0	0.1	1.4	0.3	0.7	0.4	0.6	0.4	0.3	1	0.4	1.6	0.2	2.4	6.3	0.1	0.2	1.2	0.1	0.4	0.7	0	0.6
Cheese and substitutes	1969	1.1	7	12.2	18.5	0.1	12.6	22.2	7.1	2.7	11.1	0.6	0.1	1.4	0.2	0	1.9	25.1	9.6	1.9	15.3	13.8	3.8	1.3	9.7	0.7	0.1	1.9	9.5	22.9	1.5	1.5	4.4	0.6	14.2	4.3	0.1	4.1
Oils & Fats	1969	0	12.9	0.1	0.1	0	33.7	18.4	51.1	28.4	1.6	0	0	0.1	0	0	0.4	0.2	0.2	0	0.1	0.1	0	0	0.1	0	0	0.1	1.5	3.5	0.3	46.2	0.7	9.1	0.1	0	0	0
Olive oil	1969	0	11.3	0	0	0	29.6	14.7	48.2	18.9	0	0	0	0	0	0	0.4	0	0	0	0	0	0	0	0	0	0	0	0.1	0.1	0.1	40.8	0.3	8.6	0	0	0	0
Other vegetable oils	1969	0	0.7	0	0	0	1.9	0.7	1.6	6.5	0	0	0	0	0	0	0	0	0	0	0	0	0	0	0	0	0	0	0	0	0	4.2	0	0.4	0	0	0	0
Butter & creams	1969	0	0.6	0	0.1	0	1.6	2.8	1	0.4	1.4	0	0	0.1	0	0	0	0.1	0	0	0.1	0.1	0	0	0.1	0	0	0	1.3	3.2	0.2	0.3	0.4	0.1	0.1	0	0	0
Other fats	1969	0	0.2	0	0.1	0	0.6	0.2	0.3	2.6	0.2	0	0	0	0	0	0	0	0.1	0	0	0	0	0	0	0	0	0	0.1	0.2	0	1	0.1	0.1	0	0	0	0
Eggs	1969	0.5	1.2	2.5	3.8	0	2	2	1.7	2	20.1	0	0	0	0	0	2.1	0.9	1.1	0.7	2.6	1.7	0.7	1.2	3	0.1	0	1	3.7	9.2	0.4	1.9	8.8	0.1	3.9	2.8	0	2.7
Sweet products and substitutes	1969	0.4	4.7	1.2	1	1.5	3.7	5.6	2.8	2.1	1.7	7.2	1	16.6	2.2	0	3.4	2.6	1	2.1	2.1	1.6	2.6	1.5	2.3	0.5	0.7	0.7	1.8	4.2	0.3	0.7	0.9	0.2	1.1	0.7	0.9	0.7
Ice cream, ice lolly and substitutes	1969	0.4	1.7	0.6	0.8	0.4	1.8	2.9	1	0.8	1.6	2.1	0.9	3.8	0.6	0	0.9	1.6	0.6	1	1.2	0.6	1.3	1	1.6	0.1	0.2	0.5	1.7	4.1	0.3	0.3	0.6	0	0.7	0.4	0	0.4
Chocolate and substitutes	1969	0	1.2	0.4	0.3	0.7	1.8	2.5	1.6	1.1	0.1	1	0	2.7	0.8	0	1.5	0.8	0.1	0.5	0.6	0.4	1.1	0.3	0.5	0.1	0	0.1	0.1	0.2	0	0.3	0	0.1	0.1	0.2	0	0.2
Candies, jam and other sweet products (incl. sugar-free)	1969	0.1	0.6	0.1	0	0.2	0.1	0.1	0.1	0.1	0	1.2	0.1	3	0.5	0	0.5	0.2	0.1	0.2	0.1	0.1	0.1	0.1	0.1	0.2	0.4	0	0	0	0	0.1	0	0	0	0	0.1	0
Sugar, fructose, honey	1969	0	1.1	0	0	0	0	0	0	0	0	2.6	0	6.7	0	0	0.2	0	0	0	0	0.1	0	0	0	0	0	0	0	0	0	0	0	0	0	0	0	0
Cocoa and cocoa based powder	1969	0	0.1	0	0	0.1	0.1	0.1	0	0	0	0.2	0	0.4	0.3	0	0.4	0	0.2	0.3	0.3	0.4	0.1	0.1	0	0.1	0.1	0.1	0	0	0	0.1	0.3	0	0.2	0.1	0.8	0.1
Artificial sweeteners	1969	0	0	0	0	0	0	0	0	0	0	0	0	0	0	0	0	0	0	0	0	0	0	0	0	0	0	0	0	0	0	0	0	0	0	0	0	0
Meal substitutes	1969	0	0	0.1	0.1	0.1	0	0	0	0	0	0	0	0	0.1	0	0.1	0.1	0	0	0.1	0	0.1	0	0.1	0	0	0	0	0	0	0	0.1	0	0	0	0.5	0
Alcoholic beverages and substitutes	1969	2.3	2	0.1	0	0.2	0	0	0	0	0	0.6	0	1.6	0	99.9	3	0.3	0.2	1	1.4	0	2.3	0.1	0.9	1.2	0.2	0.2	0	0	0	0	0	0	0.1	0.5	0	0.5
Regular wine and substitutes	1969	1.3	1.3	0	0	0	0	0	0	0	0	0	0	0	0	71.8	3	0.3	0.1	0.7	0.9	0	1.1	0.1	0.4	0	0	0.1	0	0	0	0	0	0	0	0	0	0
Beer, cider and substitutes	1969	1	0.4	0.1	0	0.2	0	0	0	0	0	0.4	0	1	0	13.8	0	0	0.1	0.3	0.5	0	1.1	0	0.5	1.2	0.2	0.1	0	0	0	0	0	0	0.1	0.5	0	0.5
Sweet wine, spumante, aperitif	1969	0.1	0.2	0	0	0	0	0	0	0	0	0.1	0	0.4	0	8.1	0	0	0	0	0	0	0.1	0	0	0	0	0	0	0	0	0	0	0	0	0	0	0
Spirits & liquors	1969	0	0.2	0	0	0	0	0	0	0	0	0.1	0	0.3	0	6.3	0	0	0	0	0	0	0	0	0	0	0	0	0	0	0	0	0	0	0	0	0	0
Water and other non-alcoholic beverages	1969	65.2	2.3	0.7	0.1	2	0.1	0.1	0.1	0.2	0	4.8	0.2	11.5	0.9	0	3.5	14.3	1.1	9	1.8	3.2	16.8	4.5	2.8	8.7	13.1	1.7	2.9	0.1	4.6	1.8	0.3	0.2	0.4	3.9	1.8	3.8
Tap water (as such, in beverages or recipes)	1969	23.8	0	0	0	0	0	0	0	0	0	0	0	0	0	0	0.4	6.3	0.2	0.1	0	1.1	3.5	0	0	0	0	0	0	0	0	0	0	0	0	0	0	0
Bottled water	1969	32.5	0	0	0	0	0	0	0	0	0	0	0	0	0	0	0	6.3	0.5	0.1	0	0	3.6	0.3	0	0	0	0	0	0	0	0	0	0	0	0	0	0
Coffee, tea, herbal tea and substitutes (incl. decaffeinated)	1969	5.4	0.4	0.4	0	1.2	0	0	0	0	0	0.8	0	1.6	0	0	1.5	0.6	0.1	6.5	1	1.3	7.7	0.2	1.4	7.3	0	0.1	0	0	0	0	0	0	0	0.3	0	0.3
Fruit & vegetable juices without artificial sweeteners	1969	1.8	1.1	0.3	0.1	0.6	0.1	0.1	0	0.1	0	2.4	0.1	6	0.8	0	1.3	0.8	0.1	2.2	0.6	0.8	1.7	4	1.1	1.1	13	1.4	2.9	0.1	4.6	1.6	0.1	0.2	0.1	3.5	1.7	3.4
Other soft drink (without and with artificial sweeteners and powder)	1969	1.6	0.7	0.1	0	0.2	0	0	0	0.1	0	1.6	0.1	3.9	0.1	0	0.3	0.4	0.2	0.2	0.1	0.1	0.3	0.1	0.3	0.3	0.1	0.3	0.1	0	0.1	0.2	0.2	0	0.3	0.1	0.2	0.1
Miscellaneous	1969	0.1	0.2	0.1	0	0.3	0.4	0.3	0.3	0.9	0.1	0.1	0	0.1	0.1	0	0.2	0.2	1.9	0.7	0.2	0.2	0.2	0.3	0.2	0.1	0	0.1	0.2	0.1	0.2	1.1	0	0.5	0.1	0.5	0	0.4
			197.7	195.9	196.2	195.2	197.9	197.4	197.7	196.2	179.7	198.4	198.3	199.6	194.5
(a) SFAs: Saturated Fatty Acids
(b) MUFAs: Mono-Unsaturated Fatty Acids
(c) PUFAs: Poly-Unsaturated Fatty Acids
